# Supplementary material for: Competition and resource depletion shape the thermal response of population fitness in Aedes aegypti
Source: Commun Biol. 2022 Jan 19;5:66. doi: 10.1038/s42003-022-03030-7 (PMC8770499; doi:10.1038/s42003-022-03030-7)
Supplement: Supplementary file 4 — Supplementary Data 1 [file 42003_2022_3030_MOESM4_ESM.csv]

curve_ID	temp	temp_c	food	repK	adult_life	p_surv	j_lifetime	imsurv	h_a_time	h_a_rate	mass_mg
1	22	22	55	A	NA	NA	3	1	NA	NA	NA
1	22	22	55	A	NA	NA	7	1	NA	NA	NA
1	22	22	55	A	NA	NA	11	1	NA	NA	NA
1	22	22	55	A	NA	NA	11	1	NA	NA	NA
1	22	22	55	A	NA	NA	13	1	NA	NA	NA
1	22	22	55	A	10	0	16	0	16	0.063	0.42
1	22	22	55	A	9	0	17	0	17	0.059	0.36
1	22	22	55	A	NA	1	15	1	NA	NA	NA
1	22	22	55	A	7	0	18	0	18	0.056	0.28
1	22	22	55	A	NA	NA	14	1	NA	NA	NA
1	22	22	55	A	11	0	18	0	18	0.056	0.36
1	22	22	55	A	10	0	18	0	18	0.056	0.33
1	22	22	55	A	NA	NA	15	1	NA	NA	NA
1	22	22	55	A	NA	NA	15	1	NA	NA	NA
1	22	22	55	A	6	0	19	0	19	0.053	0.2
1	22	22	55	A	6	0	20	0	20	0.05	0.21
1	22	22	55	A	NA	NA	19	1	NA	NA	NA
1	22	22	55	A	5	0	23	0	23	0.043	0.18
1	22	22	55	A	NA	NA	22	1	NA	NA	NA
1	22	22	55	A	NA	NA	22	1	NA	NA	NA
1	22	22	55	A	NA	NA	22	1	NA	NA	NA
1	22	22	55	A	NA	NA	22	1	NA	NA	NA
1	22	22	55	A	NA	NA	22	1	NA	NA	NA
1	22	22	55	A	NA	NA	22	1	NA	NA	NA
1	22	22	55	A	NA	NA	22	1	NA	NA	NA
1	22	22	55	A	NA	NA	22	1	NA	NA	NA
1	22	22	55	A	NA	NA	22	1	NA	NA	NA
1	22	22	55	B	NA	NA	3	1	NA	NA	NA
1	22	22	55	B	NA	NA	9	1	NA	NA	NA
1	22	22	55	B	NA	NA	11	1	NA	NA	NA
1	22	22	55	B	NA	NA	12	1	NA	NA	NA
1	22	22	55	B	NA	NA	12	1	NA	NA	NA
1	22	22	55	B	NA	NA	12	1	NA	NA	NA
1	22	22	55	B	8	0	18	0	18	0.056	0.36
1	22	22	55	B	9	0	17	0	17	0.059	0.42
1	22	22	55	B	11	0	17	0	17	0.059	0.34
1	22	22	55	B	7	0	18	0	18	0.056	0.34
1	22	22	55	B	7	0	19	0	19	0.053	0.28
1	22	22	55	B	5	0	18	0	18	0.056	0.25
1	22	22	55	B	NA	NA	15	1	NA	NA	NA
1	22	22	55	B	7	0	19	0	19	0.053	0.23
1	22	22	55	B	NA	NA	16	1	NA	NA	NA
1	22	22	55	B	NA	NA	19	1	NA	NA	NA
1	22	22	55	B	NA	NA	22	1	NA	NA	NA
1	22	22	55	B	NA	NA	22	1	NA	NA	NA
1	22	22	55	B	NA	NA	22	1	NA	NA	NA
1	22	22	55	B	NA	NA	22	1	NA	NA	NA
1	22	22	55	B	NA	NA	22	1	NA	NA	NA
1	22	22	55	B	NA	NA	22	1	NA	NA	NA
1	22	22	55	B	NA	NA	22	1	NA	NA	NA
1	22	22	55	B	NA	NA	22	1	NA	NA	NA
1	22	22	55	B	NA	NA	22	1	NA	NA	NA
1	22	22	55	B	NA	NA	22	1	NA	NA	NA
1	22	22	55	B	NA	NA	22	1	NA	NA	NA
1	22	22	55	C	NA	NA	5	1	NA	NA	NA
1	22	22	55	C	12	0	16	0	16	0.063	0.43
1	22	22	55	C	NA	1	15	1	NA	NA	NA
1	22	22	55	C	9	0	17	0	17	0.059	0.37
1	22	22	55	C	NA	NA	14	1	NA	NA	NA
1	22	22	55	C	7	0	18	0	18	0.056	0.23
1	22	22	55	C	8	0	19	0	19	0.053	0.25
1	22	22	55	C	6	0	21	0	21	0.048	0.23
1	22	22	55	C	NA	NA	20	1	NA	NA	NA
1	22	22	55	C	NA	NA	20	1	NA	NA	NA
1	22	22	55	C	NA	NA	22	1	NA	NA	NA
1	22	22	55	C	NA	NA	22	1	NA	NA	NA
1	22	22	55	C	NA	NA	22	1	NA	NA	NA
1	22	22	55	C	NA	NA	22	1	NA	NA	NA
1	22	22	55	C	NA	NA	22	1	NA	NA	NA
1	22	22	55	C	NA	NA	22	1	NA	NA	NA
1	22	22	55	C	NA	NA	22	1	NA	NA	NA
1	22	22	55	C	NA	NA	22	1	NA	NA	NA
1	22	22	55	C	NA	NA	22	1	NA	NA	NA
1	22	22	55	C	NA	NA	22	1	NA	NA	NA
1	22	22	55	C	NA	NA	22	1	NA	NA	NA
9	32	32	55	A	NA	NA	5	1	NA	NA	NA
9	32	32	55	A	NA	NA	5	1	NA	NA	NA
9	32	32	55	A	NA	NA	6	1	NA	NA	NA
9	32	32	55	A	NA	NA	7	1	NA	NA	NA
9	32	32	55	A	NA	NA	7	1	NA	NA	NA
9	32	32	55	A	NA	NA	9	1	NA	NA	NA
9	32	32	55	A	NA	NA	10	1	NA	NA	NA
9	32	32	55	A	NA	NA	11	1	NA	NA	NA
9	32	32	55	A	NA	NA	12	1	NA	NA	NA
9	32	32	55	A	NA	NA	12	1	NA	NA	NA
9	32	32	55	A	NA	NA	15	1	NA	NA	NA
9	32	32	55	A	NA	NA	15	1	NA	NA	NA
9	32	32	55	A	NA	NA	17	1	NA	NA	NA
9	32	32	55	A	NA	NA	17	1	NA	NA	NA
9	32	32	55	A	NA	NA	17	1	NA	NA	NA
9	32	32	55	A	NA	NA	17	1	NA	NA	NA
9	32	32	55	A	5	0	8	0	8	0.125	0.22
9	32	32	55	A	6	0	8	0	8	0.125	0.18
9	32	32	55	A	3	0	9	0	9	0.111	0.12
9	32	32	55	A	3	0	11	0	11	0.091	0.15
9	32	32	55	A	7	0	11	0	11	0.091	0.25
9	32	32	55	A	NA	1	11	1	NA	NA	NA
9	32	32	55	A	4	0	13	0	13	0.077	0.15
9	32	32	55	A	NA	1	13	1	NA	NA	NA
9	32	32	55	B	NA	NA	2	1	NA	NA	NA
9	32	32	55	B	NA	NA	2	1	NA	NA	NA
9	32	32	55	B	NA	NA	2	1	NA	NA	NA
9	32	32	55	B	NA	NA	2	1	NA	NA	NA
9	32	32	55	B	NA	NA	3	1	NA	NA	NA
9	32	32	55	B	NA	NA	6	1	NA	NA	NA
9	32	32	55	B	NA	NA	7	1	NA	NA	NA
9	32	32	55	B	NA	NA	8	1	NA	NA	NA
9	32	32	55	B	NA	NA	9	1	NA	NA	NA
9	32	32	55	B	NA	NA	10	1	NA	NA	NA
9	32	32	55	B	NA	NA	10	1	NA	NA	NA
9	32	32	55	B	NA	NA	10	1	NA	NA	NA
9	32	32	55	B	NA	NA	13	1	NA	NA	NA
9	32	32	55	B	NA	NA	13	1	NA	NA	NA
9	32	32	55	B	NA	NA	15	1	NA	NA	NA
9	32	32	55	B	NA	NA	16	1	NA	NA	NA
9	32	32	55	B	NA	NA	17	1	NA	NA	NA
9	32	32	55	B	NA	NA	17	1	NA	NA	NA
9	32	32	55	B	5	0	8	0	8	0.125	0.18
9	32	32	55	B	NA	1	8	1	NA	NA	NA
9	32	32	55	B	4	0	9	0	9	0.111	0.16
9	32	32	55	B	6	0	11	0	11	0.091	0.22
9	32	32	55	B	6	0	12	0	12	0.083	0.19
9	32	32	55	B	6	0	12	0	12	0.083	0.19
9	32	32	55	B	NA	1	13	1	NA	NA	NA
9	32	32	55	B	6	0	12	0	12	0.083	0.21
9	32	32	55	C	NA	NA	2	1	NA	NA	NA
9	32	32	55	C	NA	NA	7	1	NA	NA	NA
9	32	32	55	C	NA	NA	8	1	NA	NA	NA
9	32	32	55	C	NA	NA	10	1	NA	NA	NA
9	32	32	55	C	NA	NA	13	1	NA	NA	NA
9	32	32	55	C	NA	NA	13	1	NA	NA	NA
9	32	32	55	C	NA	NA	14	1	NA	NA	NA
9	32	32	55	C	NA	NA	14	1	NA	NA	NA
9	32	32	55	C	NA	NA	15	1	NA	NA	NA
9	32	32	55	C	NA	NA	15	1	NA	NA	NA
9	32	32	55	C	NA	NA	16	1	NA	NA	NA
9	32	32	55	C	NA	NA	16	1	NA	NA	NA
9	32	32	55	C	NA	NA	16	1	NA	NA	NA
9	32	32	55	C	NA	NA	17	1	NA	NA	NA
9	32	32	55	C	NA	NA	17	1	NA	NA	NA
9	32	32	55	C	8	0	7	0	7	0.143	0.22
9	32	32	55	C	7	0	8	0	8	0.125	0.22
9	32	32	55	C	6	0	8	0	8	0.125	0.17
9	32	32	55	C	NA	1	8	1	NA	NA	NA
9	32	32	55	C	4	0	8	0	8	0.125	0.16
9	32	32	55	C	3	0	11	0	11	0.091	0.26
9	32	32	55	C	6	0	12	0	12	0.083	0.17
9	32	32	55	C	4	0	14	0	14	0.071	0.16
9	32	32	55	C	NA	1	12	1	NA	NA	NA
9	32	32	55	C	NA	1	13	1	NA	NA	NA
17	36	36	55	A	0	NA	1	1	NA	0	NA
17	36	36	55	A	0	NA	1	1	NA	0	NA
17	36	36	55	A	0	NA	2	1	NA	0	NA
17	36	36	55	A	0	NA	2	1	NA	0	NA
17	36	36	55	A	0	NA	3	1	NA	0	NA
17	36	36	55	A	0	NA	5	1	NA	0	NA
17	36	36	55	A	0	NA	5	1	NA	0	NA
17	36	36	55	A	0	NA	5	1	NA	0	NA
17	36	36	55	A	0	NA	6	1	NA	0	NA
17	36	36	55	A	0	NA	6	1	NA	0	NA
17	36	36	55	A	0	NA	6	1	NA	0	NA
17	36	36	55	A	0	NA	6	1	NA	0	NA
17	36	36	55	A	0	NA	6	1	NA	0	NA
17	36	36	55	A	0	NA	7	1	NA	0	NA
17	36	36	55	A	0	NA	7	1	NA	0	NA
17	36	36	55	A	0	NA	7	1	NA	0	NA
17	36	36	55	A	0	NA	7	1	NA	0	NA
17	36	36	55	A	0	NA	7	1	NA	0	NA
17	36	36	55	A	0	NA	8	1	NA	0	NA
17	36	36	55	A	0	NA	8	1	NA	0	NA
17	36	36	55	A	0	NA	9	1	NA	0	NA
17	36	36	55	A	0	NA	9	1	NA	0	NA
17	36	36	55	A	0	NA	9	1	NA	0	NA
17	36	36	55	A	0	NA	12	1	NA	0	NA
17	36	36	55	B	0	NA	1	1	NA	0	NA
17	36	36	55	B	0	NA	3	1	NA	0	NA
17	36	36	55	B	0	NA	3	1	NA	0	NA
17	36	36	55	B	0	NA	3	1	NA	0	NA
17	36	36	55	B	0	NA	3	1	NA	0	NA
17	36	36	55	B	0	NA	5	1	NA	0	NA
17	36	36	55	B	0	NA	6	1	NA	0	NA
17	36	36	55	B	0	NA	6	1	NA	0	NA
17	36	36	55	B	0	NA	6	1	NA	0	NA
17	36	36	55	B	0	NA	6	1	NA	0	NA
17	36	36	55	B	0	NA	8	1	NA	0	NA
17	36	36	55	B	0	NA	8	1	NA	0	NA
17	36	36	55	B	0	NA	8	1	NA	0	NA
17	36	36	55	B	0	NA	8	1	NA	0	NA
17	36	36	55	B	0	NA	8	1	NA	0	NA
17	36	36	55	B	0	NA	8	1	NA	0	NA
17	36	36	55	B	0	NA	8	1	NA	0	NA
17	36	36	55	B	0	NA	9	1	NA	0	NA
17	36	36	55	B	0	NA	9	1	NA	0	NA
17	36	36	55	B	0	NA	9	1	NA	0	NA
17	36	36	55	B	0	NA	9	1	NA	0	NA
17	36	36	55	B	0	NA	10	1	NA	0	NA
17	36	36	55	B	0	NA	10	1	NA	0	NA
17	36	36	55	B	0	NA	10	1	NA	0	NA
17	36	36	55	B	0	NA	11	1	NA	0	NA
17	36	36	55	B	0	NA	12	1	NA	0	NA
17	36	36	55	B	0	NA	13	1	NA	0	NA
17	36	36	55	C	0	NA	2	1	NA	0	NA
17	36	36	55	C	0	NA	3	1	NA	0	NA
17	36	36	55	C	0	NA	4	1	NA	0	NA
17	36	36	55	C	0	NA	4	1	NA	0	NA
17	36	36	55	C	0	NA	5	1	NA	0	NA
17	36	36	55	C	0	NA	5	1	NA	0	NA
17	36	36	55	C	0	NA	5	1	NA	0	NA
17	36	36	55	C	0	NA	5	1	NA	0	NA
17	36	36	55	C	0	NA	5	1	NA	0	NA
17	36	36	55	C	0	NA	5	1	NA	0	NA
17	36	36	55	C	0	NA	5	1	NA	0	NA
17	36	36	55	C	0	NA	6	1	NA	0	NA
17	36	36	55	C	0	NA	6	1	NA	0	NA
17	36	36	55	C	0	NA	6	1	NA	0	NA
17	36	36	55	C	0	NA	6	1	NA	0	NA
17	36	36	55	C	0	NA	6	1	NA	0	NA
17	36	36	55	C	0	NA	6	1	NA	0	NA
17	36	36	55	C	0	NA	7	1	NA	0	NA
17	36	36	55	C	0	NA	7	1	NA	0	NA
17	36	36	55	C	0	NA	7	1	NA	0	NA
17	36	36	55	C	0	NA	7	1	NA	0	NA
17	36	36	55	C	0	NA	7	1	NA	0	NA
17	36	36	55	C	0	NA	9	1	NA	0	NA
17	36	36	55	C	0	NA	10	1	NA	0	NA
2	22	22	110	A	NA	NA	2	1	NA	NA	NA
2	22	22	110	A	NA	1	10	1	NA	NA	NA
2	22	22	110	A	10	0	13	0	13	0.077	0.36
2	22	22	110	A	8	0	13	0	13	0.077	0.36
2	22	22	110	A	8	0	14	0	14	0.071	0.35
2	22	22	110	A	8	0	14	0	14	0.071	0.32
2	22	22	110	A	8	0	14	0	14	0.071	0.29
2	22	22	110	A	6	0	14	0	14	0.071	0.32
2	22	22	110	A	7	0	15	0	15	0.067	0.22
2	22	22	110	A	7	0	15	0	15	0.067	0.3
2	22	22	110	A	5	0	15	0	15	0.067	0.25
2	22	22	110	A	5	0	17	0	17	0.059	0.21
2	22	22	110	A	5	0	20	0	20	0.05	0.23
2	22	22	110	A	NA	NA	20	1	NA	NA	NA
2	22	22	110	A	NA	NA	21	1	NA	NA	NA
2	22	22	110	A	NA	NA	22	1	NA	NA	NA
2	22	22	110	A	NA	NA	22	1	NA	NA	NA
2	22	22	110	A	NA	NA	22	1	NA	NA	NA
2	22	22	110	A	NA	NA	22	1	NA	NA	NA
2	22	22	110	A	NA	NA	22	1	NA	NA	NA
2	22	22	110	A	NA	NA	22	1	NA	NA	NA
2	22	22	110	A	NA	NA	22	1	NA	NA	NA
2	22	22	110	B	NA	NA	3	1	NA	NA	NA
2	22	22	110	B	11	0	12	0	12	0.083	0.42
2	22	22	110	B	9	0	13	0	13	0.077	0.39
2	22	22	110	B	10	0	13	0	13	0.077	0.46
2	22	22	110	B	NA	1	12	1	NA	NA	NA
2	22	22	110	B	10	0	13	0	13	0.077	0.41
2	22	22	110	B	7	0	14	0	14	0.071	0.31
2	22	22	110	B	5	0	15	0	15	0.067	0.28
2	22	22	110	B	6	0	15	0	15	0.067	0.29
2	22	22	110	B	7	0	14	0	14	0.071	0.32
2	22	22	110	B	7	0	14	0	14	0.071	0.32
2	22	22	110	B	NA	1	14	1	NA	NA	NA
2	22	22	110	B	NA	1	13	1	NA	NA	NA
2	22	22	110	B	5	0	15	0	15	0.067	0.26
2	22	22	110	B	5	0	16	0	16	0.063	0.21
2	22	22	110	B	NA	NA	21	1	NA	NA	NA
2	22	22	110	B	NA	NA	22	1	NA	NA	NA
2	22	22	110	B	NA	NA	22	1	NA	NA	NA
2	22	22	110	B	NA	NA	22	1	NA	NA	NA
2	22	22	110	B	NA	NA	22	1	NA	NA	NA
2	22	22	110	B	NA	NA	22	1	NA	NA	NA
2	22	22	110	B	NA	NA	22	1	NA	NA	NA
2	22	22	110	B	NA	NA	22	1	NA	NA	NA
2	22	22	110	B	NA	NA	22	1	NA	NA	NA
2	22	22	110	C	12	0	12	0	12	0.083	0.41
2	22	22	110	C	11	0	12	0	12	0.083	0.42
2	22	22	110	C	11	0	13	0	13	0.077	0.39
2	22	22	110	C	11	0	13	0	13	0.077	0.4
2	22	22	110	C	9	0	13	0	13	0.077	0.32
2	22	22	110	C	7	0	14	0	14	0.071	0.32
2	22	22	110	C	7	0	14	0	14	0.071	NA
2	22	22	110	C	6	0	14	0	14	0.071	0.24
2	22	22	110	C	6	0	14	0	14	0.071	0.24
2	22	22	110	C	7	0	14	0	14	0.071	NA
2	22	22	110	C	NA	NA	15	1	NA	NA	NA
2	22	22	110	C	NA	NA	15	1	NA	NA	NA
2	22	22	110	C	4	0	19	0	19	0.053	0.19
2	22	22	110	C	NA	NA	16	1	NA	NA	NA
2	22	22	110	C	NA	NA	6	1	NA	NA	NA
2	22	22	110	C	NA	NA	18	1	NA	NA	NA
2	22	22	110	C	NA	1	18	1	NA	NA	NA
2	22	22	110	C	5	0	20	0	20	0.05	0.14
2	22	22	110	C	NA	NA	20	1	NA	NA	NA
2	22	22	110	C	NA	NA	22	1	NA	NA	NA
2	22	22	110	C	NA	NA	22	1	NA	NA	NA
2	22	22	110	C	NA	NA	22	1	NA	NA	NA
2	22	22	110	C	NA	NA	22	1	NA	NA	NA
2	22	22	110	C	NA	NA	22	1	NA	NA	NA
2	22	22	110	C	NA	NA	22	1	NA	NA	NA
6	26	26	110	A	NA	NA	4	1	NA	NA	NA
6	26	26	110	A	NA	NA	4	1	NA	NA	NA
6	26	26	110	A	11	0	9	0	9	0.111	0.45
6	26	26	110	A	13	0	9	0	9	0.111	NA
6	26	26	110	A	9	0	9	0	9	0.111	0.45
6	26	26	110	A	11	0	10	0	10	0.1	0.42
6	26	26	110	A	12	0	10	0	10	0.1	NA
6	26	26	110	A	NA	1	10	1	NA	NA	NA
6	26	26	110	A	9	0	10	0	10	0.1	0.46
6	26	26	110	A	11	0	10	0	10	0.1	0.43
6	26	26	110	A	8	0	11	0	11	0.091	0.29
6	26	26	110	A	7	0	11	0	11	0.091	0.42
6	26	26	110	A	7	0	11	0	11	0.091	0.31
6	26	26	110	A	9	0	13	0	13	0.077	NA
6	26	26	110	A	7	0	12	0	12	0.083	0.29
6	26	26	110	A	5	0	12	0	12	0.083	0.3
6	26	26	110	A	NA	NA	18	1	NA	NA	NA
6	26	26	110	B	NA	NA	5	1	NA	NA	NA
6	26	26	110	B	NA	NA	3	1	NA	NA	NA
6	26	26	110	B	13	0	9	0	9	0.111	NA
6	26	26	110	B	9	0	9	0	9	0.111	0.43
6	26	26	110	B	14	0	9	0	9	0.111	NA
6	26	26	110	B	12	0	9	0	9	0.111	NA
6	26	26	110	B	12	0	9	0	9	0.111	NA
6	26	26	110	B	12	0	9	0	9	0.111	NA
6	26	26	110	B	12	0	9	0	9	0.111	NA
6	26	26	110	B	NA	1	9	1	NA	NA	NA
6	26	26	110	B	13	0	10	0	10	0.1	NA
6	26	26	110	B	11	0	10	0	10	0.1	NA
6	26	26	110	B	NA	1	10	1	NA	NA	NA
6	26	26	110	B	NA	1	10	1	NA	NA	NA
6	26	26	110	B	11	0	10	0	10	0.1	NA
6	26	26	110	B	9	0	10	0	10	0.1	0.43
6	26	26	110	B	9	0	11	0	11	0.091	0.32
6	26	26	110	B	9	0	11	0	11	0.091	0.4
6	26	26	110	B	9	0	11	0	11	0.091	0.31
6	26	26	110	B	9	0	13	0	13	0.077	NA
6	26	26	110	C	NA	1	9	1	NA	NA	NA
6	26	26	110	C	10	0	9	0	9	0.111	0.51
6	26	26	110	C	NA	0	9	0	9	0.111	0.6
6	26	26	110	C	11	0	9	0	9	0.111	0.46
6	26	26	110	C	8	0	9	0	9	0.111	0.25
6	26	26	110	C	12	0	9	0	9	0.111	NA
6	26	26	110	C	12	0	9	0	9	0.111	NA
6	26	26	110	C	12	0	9	0	9	0.111	NA
6	26	26	110	C	10	0	10	0	10	0.1	0.33
6	26	26	110	C	10	0	10	0	10	0.1	0.4
6	26	26	110	C	6	0	11	0	11	0.091	0.26
6	26	26	110	C	6	0	11	0	11	0.091	0.46
6	26	26	110	C	NA	0	10	0	10	0.1	NA
6	26	26	110	C	8	0	10	0	10	0.1	0.36
6	26	26	110	C	NA	1	10	1	NA	NA	NA
6	26	26	110	C	8	0	10	0	10	0.1	0.32
6	26	26	110	C	NA	1	10	1	NA	NA	NA
6	26	26	110	C	8	0	10	0	10	0.1	0.42
6	26	26	110	C	8	0	10	0	10	0.1	0.36
6	26	26	110	C	10	0	10	0	10	0.1	0.41
6	26	26	110	C	8	0	11	0	11	0.091	0.35
6	26	26	110	C	4	0	11	0	11	0.091	NA
6	26	26	110	C	9	0	11	0	11	0.091	0.31
6	26	26	110	C	9	0	12	0	12	0.083	NA
6	26	26	110	C	4	0	16	0	16	0.063	0.24
6	26	26	110	C	4	0	16	0	16	0.063	0.12
6	26	26	110	C	NA	1	19	1	NA	NA	NA
6	26	26	110	C	NA	NA	22	1	NA	NA	NA
10	32	32	110	A	NA	NA	2	1	NA	NA	NA
10	32	32	110	A	NA	NA	6	1	NA	NA	NA
10	32	32	110	A	NA	NA	7	1	NA	NA	NA
10	32	32	110	A	NA	NA	9	1	NA	NA	NA
10	32	32	110	A	NA	NA	10	1	NA	NA	NA
10	32	32	110	A	NA	NA	11	1	NA	NA	NA
10	32	32	110	A	NA	NA	14	1	NA	NA	NA
10	32	32	110	A	NA	NA	17	1	NA	NA	NA
10	32	32	110	A	NA	NA	17	1	NA	NA	NA
10	32	32	110	A	10	0	7	0	7	0.143	0.29
10	32	32	110	A	NA	0	7	0	7	0.143	NA
10	32	32	110	A	9	0	7	0	7	0.143	NA
10	32	32	110	A	10	0	7	0	7	0.143	0.34
10	32	32	110	A	8	0	7	0	7	0.143	0.27
10	32	32	110	A	9	0	7	0	7	0.143	0.32
10	32	32	110	A	10	0	7	0	7	0.143	0.42
10	32	32	110	A	NA	1	7	1	NA	NA	NA
10	32	32	110	A	9	0	7	0	7	0.143	NA
10	32	32	110	A	9	0	7	0	7	0.143	NA
10	32	32	110	A	10	0	7	0	7	0.143	NA
10	32	32	110	A	6	0	8	0	8	0.125	NA
10	32	32	110	A	7	0	8	0	8	0.125	0.25
10	32	32	110	A	9	0	7	0	7	0.143	0.33
10	32	32	110	A	4	0	8	0	8	0.125	NA
10	32	32	110	B	8	0	6	0	6	0.167	NA
10	32	32	110	B	7	0	7	0	7	0.143	NA
10	32	32	110	B	10	0	7	0	7	0.143	0.34
10	32	32	110	B	9	0	7	0	7	0.143	NA
10	32	32	110	B	13	0	6	0	6	0.167	0.36
10	32	32	110	B	8	0	7	0	7	0.143	NA
10	32	32	110	B	8	0	7	0	7	0.143	0.35
10	32	32	110	B	10	0	6	0	6	0.167	0.41
10	32	32	110	B	13	0	6	0	6	0.167	0.42
10	32	32	110	B	8	0	7	0	7	0.143	0.29
10	32	32	110	B	9	0	7	0	7	0.143	NA
10	32	32	110	B	13	0	6	0	6	0.167	0.33
10	32	32	110	B	7	0	7	0	7	0.143	NA
10	32	32	110	B	9	0	7	0	7	0.143	0.33
10	32	32	110	B	10	0	6	0	6	0.167	0.38
10	32	32	110	B	10	0	7	0	7	0.143	0.32
10	32	32	110	B	8	0	7	0	7	0.143	NA
10	32	32	110	B	2	0	7	0	7	0.143	NA
10	32	32	110	B	4	0	7	0	7	0.143	0.42
10	32	32	110	B	5	0	7	0	7	0.143	0.35
10	32	32	110	B	5	0	8	0	8	0.125	0.24
10	32	32	110	B	4	0	10	0	10	0.1	0.22
10	32	32	110	B	3	0	11	0	11	0.091	NA
10	32	32	110	B	NA	NA	5	1	NA	NA	NA
10	32	32	110	B	NA	NA	9	1	NA	NA	NA
10	32	32	110	B	NA	NA	12	1	NA	NA	NA
10	32	32	110	B	NA	NA	14	1	NA	NA	NA
10	32	32	110	C	NA	1	5	1	NA	NA	NA
10	32	32	110	C	13	0	6	0	6	0.167	NA
10	32	32	110	C	7	0	6	0	6	0.167	NA
10	32	32	110	C	14	0	6	0	6	0.167	NA
10	32	32	110	C	12	0	6	0	6	0.167	0.37
10	32	32	110	C	13	0	6	0	6	0.167	NA
10	32	32	110	C	13	0	6	0	6	0.167	0.39
10	32	32	110	C	12	0	7	0	7	0.143	0.39
10	32	32	110	C	8	0	6	0	6	0.167	0.34
10	32	32	110	C	10	0	7	0	7	0.143	NA
10	32	32	110	C	6	0	7	0	7	0.143	0.34
10	32	32	110	C	9	0	7	0	7	0.143	0.38
10	32	32	110	C	10	0	6	0	6	0.167	0.41
10	32	32	110	C	NA	1	6	1	NA	NA	NA
10	32	32	110	C	10	0	7	0	7	0.143	NA
10	32	32	110	C	9	0	7	0	7	0.143	NA
10	32	32	110	C	NA	1	6	1	NA	NA	NA
10	32	32	110	C	2	0	7	0	7	0.143	0.29
10	32	32	110	C	8	0	7	0	7	0.143	NA
10	32	32	110	C	NA	1	7	1	NA	NA	NA
10	32	32	110	C	3	0	9	0	9	0.111	NA
10	32	32	110	C	NA	1	10	1	NA	NA	NA
10	32	32	110	C	NA	NA	17	1	NA	NA	NA
10	32	32	110	C	NA	NA	17	1	NA	NA	NA
14	34	34	110	A	NA	NA	2	1	NA	NA	NA
14	34	34	110	A	NA	NA	2	1	NA	NA	NA
14	34	34	110	A	NA	NA	2	1	NA	NA	NA
14	34	34	110	A	NA	NA	6	1	NA	NA	NA
14	34	34	110	A	NA	NA	6	1	NA	NA	NA
14	34	34	110	A	NA	NA	7	1	NA	NA	NA
14	34	34	110	A	NA	NA	8	1	NA	NA	NA
14	34	34	110	A	14	0	6	0	6	0.167	0.33
14	34	34	110	A	5	0	6	0	6	0.167	NA
14	34	34	110	A	NA	1	6	1	NA	NA	NA
14	34	34	110	A	4	0	7	0	7	0.143	NA
14	34	34	110	A	3	0	7	0	7	0.143	0.36
14	34	34	110	A	1	0	7	0	7	0.143	NA
14	34	34	110	A	4	0	8	0	8	0.125	0.33
14	34	34	110	A	5	0	7	0	7	0.143	NA
14	34	34	110	A	4	0	8	0	8	0.125	0.36
14	34	34	110	A	9	0	7	0	7	0.143	0.33
14	34	34	110	A	1	0	8	0	8	0.125	0.25
14	34	34	110	A	3	0	8	0	8	0.125	0.23
14	34	34	110	A	2	0	7	0	7	0.143	NA
14	34	34	110	A	4	0	7	0	7	0.143	NA
14	34	34	110	A	4	0	7	0	7	0.143	0.38
14	34	34	110	A	7	0	9	0	9	0.111	0.22
14	34	34	110	A	NA	1	10	1	NA	NA	NA
14	34	34	110	B	NA	NA	4	1	NA	NA	NA
14	34	34	110	B	NA	NA	5	1	NA	NA	NA
14	34	34	110	B	NA	NA	9	1	NA	NA	NA
14	34	34	110	B	NA	NA	9	1	NA	NA	NA
14	34	34	110	B	11	0	6	0	6	0.167	0.34
14	34	34	110	B	5	0	6	0	6	0.167	NA
14	34	34	110	B	2	0	6	0	6	0.167	NA
14	34	34	110	B	2	0	6	0	6	0.167	NA
14	34	34	110	B	1	0	7	0	7	0.143	NA
14	34	34	110	B	10	0	6	0	6	0.167	NA
14	34	34	110	B	1	0	7	0	7	0.143	0.19
14	34	34	110	B	11	0	7	0	7	0.143	NA
14	34	34	110	B	NA	1	7	1	NA	NA	NA
14	34	34	110	B	1	0	7	0	7	0.143	NA
14	34	34	110	B	2	0	7	0	7	0.143	0.28
14	34	34	110	B	7	0	7	0	7	0.143	0.34
14	34	34	110	B	1	0	7	0	7	0.143	NA
14	34	34	110	B	11	0	7	0	7	0.143	0.32
14	34	34	110	B	8	0	7	0	7	0.143	0.28
14	34	34	110	B	NA	1	7	1	NA	NA	NA
14	34	34	110	B	NA	1	7	1	NA	NA	NA
14	34	34	110	B	NA	1	7	1	NA	NA	NA
14	34	34	110	B	11	0	7	0	7	0.143	0.3
14	34	34	110	B	3	0	7	0	7	0.143	NA
14	34	34	110	B	NA	NA	6	1	NA	NA	NA
14	34	34	110	B	NA	NA	6	1	NA	NA	NA
14	34	34	110	C	NA	NA	6	1	NA	NA	NA
14	34	34	110	C	NA	NA	8	1	NA	NA	NA
14	34	34	110	C	NA	NA	9	1	NA	NA	NA
14	34	34	110	C	7	0	6	0	6	0.167	0.38
14	34	34	110	C	9	0	6	0	6	0.167	0.39
14	34	34	110	C	12	0	6	0	6	0.167	0.33
14	34	34	110	C	5	0	6	0	6	0.167	0.45
14	34	34	110	C	8	0	6	0	6	0.167	NA
14	34	34	110	C	9	0	7	0	7	0.143	0.26
14	34	34	110	C	NA	1	7	1	NA	NA	NA
14	34	34	110	C	3	0	7	0	7	0.143	NA
14	34	34	110	C	8	0	7	0	7	0.143	0.32
14	34	34	110	C	9	0	7	0	7	0.143	0.25
14	34	34	110	C	7	0	7	0	7	0.143	0.25
14	34	34	110	C	7	0	7	0	7	0.143	NA
14	34	34	110	C	11	0	7	0	7	0.143	0.3
14	34	34	110	C	NA	0	7	0	7	0.143	NA
14	34	34	110	C	8	0	7	0	7	0.143	0.28
14	34	34	110	C	4	0	8	0	8	0.125	0.28
14	34	34	110	C	3	0	8	0	8	0.125	0.26
14	34	34	110	C	3	0	7	0	7	0.143	0.19
14	34	34	110	C	NA	1	7	1	NA	NA	NA
14	34	34	110	C	6	0	8	0	8	0.125	NA
14	34	34	110	C	2	0	9	0	9	0.111	NA
14	34	34	110	C	3	0	10	0	10	0.1	0.16
18	36	36	110	A	0	NA	1	1	NA	0	NA
18	36	36	110	A	0	NA	1	1	NA	0	NA
18	36	36	110	A	0	NA	1	1	NA	0	NA
18	36	36	110	A	0	NA	1	1	NA	0	NA
18	36	36	110	A	0	NA	2	1	NA	0	NA
18	36	36	110	A	0	NA	2	1	NA	0	NA
18	36	36	110	A	0	NA	2	1	NA	0	NA
18	36	36	110	A	0	NA	3	1	NA	0	NA
18	36	36	110	A	0	NA	4	1	NA	0	NA
18	36	36	110	A	0	NA	4	1	NA	0	NA
18	36	36	110	A	0	NA	5	1	NA	0	NA
18	36	36	110	A	0	NA	5	1	NA	0	NA
18	36	36	110	A	0	NA	5	1	NA	0	NA
18	36	36	110	A	0	NA	6	1	NA	0	NA
18	36	36	110	A	0	NA	6	1	NA	0	NA
18	36	36	110	A	0	NA	8	1	NA	0	NA
18	36	36	110	A	0	NA	8	1	NA	0	NA
18	36	36	110	A	0	NA	8	1	NA	0	NA
18	36	36	110	A	0	NA	9	1	NA	0	NA
18	36	36	110	A	0	NA	9	1	NA	0	NA
18	36	36	110	A	0	NA	9	1	NA	0	NA
18	36	36	110	A	0	NA	7	1	NA	0	NA
18	36	36	110	A	0	NA	9	1	NA	0	NA
18	36	36	110	A	0	NA	10	1	NA	0	NA
18	36	36	110	A	0	NA	10	1	NA	0	NA
18	36	36	110	A	0	NA	10	1	NA	0	NA
18	36	36	110	A	0	NA	10	1	NA	0	NA
18	36	36	110	B	0	NA	1	1	NA	0	NA
18	36	36	110	B	0	NA	1	1	NA	0	NA
18	36	36	110	B	0	NA	1	1	NA	0	NA
18	36	36	110	B	0	NA	4	1	NA	0	NA
18	36	36	110	B	0	NA	4	1	NA	0	NA
18	36	36	110	B	0	NA	5	1	NA	0	NA
18	36	36	110	B	0	NA	5	1	NA	0	NA
18	36	36	110	B	0	NA	5	1	NA	0	NA
18	36	36	110	B	0	NA	5	1	NA	0	NA
18	36	36	110	B	0	NA	5	1	NA	0	NA
18	36	36	110	B	0	NA	6	1	NA	0	NA
18	36	36	110	B	0	NA	6	1	NA	0	NA
18	36	36	110	B	0	NA	7	1	NA	0	NA
18	36	36	110	B	0	NA	8	1	NA	0	NA
18	36	36	110	B	0	NA	8	1	NA	0	NA
18	36	36	110	B	0	NA	8	1	NA	0	NA
18	36	36	110	B	0	NA	8	1	NA	0	NA
18	36	36	110	B	0	NA	8	1	NA	0	NA
18	36	36	110	B	0	NA	8	1	NA	0	NA
18	36	36	110	B	0	NA	9	1	NA	0	NA
18	36	36	110	B	0	NA	10	1	NA	0	NA
18	36	36	110	B	0	NA	10	1	NA	0	NA
18	36	36	110	B	0	NA	10	1	NA	0	NA
18	36	36	110	B	0	NA	11	1	NA	0	NA
18	36	36	110	B	0	NA	13	1	NA	0	NA
18	36	36	110	C	0	NA	1	1	NA	0	NA
18	36	36	110	C	0	NA	1	1	NA	0	NA
18	36	36	110	C	0	NA	1	1	NA	0	NA
18	36	36	110	C	0	NA	1	1	NA	0	NA
18	36	36	110	C	0	NA	2	1	NA	0	NA
18	36	36	110	C	0	NA	2	1	NA	0	NA
18	36	36	110	C	0	NA	2	1	NA	0	NA
18	36	36	110	C	0	NA	3	1	NA	0	NA
18	36	36	110	C	0	NA	3	1	NA	0	NA
18	36	36	110	C	0	NA	4	1	NA	0	NA
18	36	36	110	C	0	NA	5	1	NA	0	NA
18	36	36	110	C	0	NA	6	1	NA	0	NA
18	36	36	110	C	0	NA	6	1	NA	0	NA
18	36	36	110	C	0	NA	7	1	NA	0	NA
18	36	36	110	C	0	NA	7	1	NA	0	NA
18	36	36	110	C	0	NA	8	1	NA	0	NA
18	36	36	110	C	0	NA	8	1	NA	0	NA
18	36	36	110	C	0	NA	9	1	NA	0	NA
18	36	36	110	C	0	NA	9	1	NA	0	NA
18	36	36	110	C	0	NA	10	1	NA	0	NA
18	36	36	110	C	0	NA	10	1	NA	0	NA
18	36	36	110	C	0	NA	10	1	NA	0	NA
18	36	36	110	C	0	NA	11	1	NA	0	NA
3	22	22	165	A	NA	NA	2	1	NA	NA	NA
3	22	22	165	A	NA	NA	3	1	NA	NA	NA
3	22	22	165	A	13	0	11	0	11	0.091	0.47
3	22	22	165	A	10	0	12	0	12	0.083	0.43
3	22	22	165	A	12	0	12	0	12	0.083	0.54
3	22	22	165	A	13	0	12	0	12	0.083	0.42
3	22	22	165	A	11	0	12	0	12	0.083	0.46
3	22	22	165	A	14	0	12	0	12	0.083	0.47
3	22	22	165	A	14	0	13	0	13	0.077	0.46
3	22	22	165	A	11	0	13	0	13	0.077	0.5
3	22	22	165	A	10	0	13	0	13	0.077	0.5
3	22	22	165	A	11	0	13	0	13	0.077	0.49
3	22	22	165	A	9	0	13	0	13	0.077	0.5
3	22	22	165	A	8	0	14	0	14	0.071	0.42
3	22	22	165	A	7	0	14	0	14	0.071	NA
3	22	22	165	A	10	0	13	0	13	0.077	0.41
3	22	22	165	A	11	0	13	0	13	0.077	0.46
3	22	22	165	A	11	0	14	0	14	0.071	0.46
3	22	22	165	A	NA	1	11	1	NA	NA	NA
3	22	22	165	A	6	0	16	0	16	0.063	0.34
3	22	22	165	A	5	0	15	0	15	0.067	0.32
3	22	22	165	A	5	0	19	0	19	0.053	0.26
3	22	22	165	A	5	0	19	0	19	0.053	0.29
3	22	22	165	A	NA	NA	7	1	NA	NA	NA
3	22	22	165	B	14	0	12	0	12	0.083	0.49
3	22	22	165	B	12	0	12	0	12	0.083	0.49
3	22	22	165	B	9	0	12	0	12	0.083	0.51
3	22	22	165	B	16	0	12	0	12	0.083	0.47
3	22	22	165	B	13	0	12	0	12	0.083	0.53
3	22	22	165	B	13	0	12	0	12	0.083	0.47
3	22	22	165	B	12	0	12	0	12	0.083	0.47
3	22	22	165	B	12	0	12	0	12	0.083	0.53
3	22	22	165	B	11	0	12	0	12	0.083	0.53
3	22	22	165	B	10	0	13	0	13	0.077	0.44
3	22	22	165	B	11	0	13	0	13	0.077	0.45
3	22	22	165	B	8	0	14	0	14	0.071	0.38
3	22	22	165	B	8	0	14	0	14	0.071	0.44
3	22	22	165	B	5	0	14	0	14	0.071	0.31
3	22	22	165	B	7	0	15	0	15	0.067	0.45
3	22	22	165	B	7	0	15	0	15	0.067	0.33
3	22	22	165	B	5	0	17	0	17	0.059	0.26
3	22	22	165	B	5	0	16	0	16	0.063	0.25
3	22	22	165	B	5	0	17	0	17	0.059	0.28
3	22	22	165	B	NA	NA	16	1	NA	NA	NA
3	22	22	165	B	NA	NA	16	1	NA	NA	NA
3	22	22	165	C	NA	1	11	1	NA	NA	NA
3	22	22	165	C	14	0	11	0	11	0.091	0.46
3	22	22	165	C	NA	1	10	1	NA	NA	NA
3	22	22	165	C	16	0	12	0	12	0.083	0.5
3	22	22	165	C	9	0	13	0	13	0.077	0.44
3	22	22	165	C	11	0	13	0	13	0.077	NA
3	22	22	165	C	NA	1	12	1	NA	NA	NA
3	22	22	165	C	13	0	12	0	12	0.083	0.49
3	22	22	165	C	12	0	12	0	12	0.083	0.5
3	22	22	165	C	NA	1	13	1	NA	NA	NA
3	22	22	165	C	13	0	12	0	12	0.083	0.52
3	22	22	165	C	11	0	13	0	13	0.077	0.47
3	22	22	165	C	11	0	12	0	12	0.083	0.5
3	22	22	165	C	8	0	13	0	13	0.077	0.52
3	22	22	165	C	13	0	12	0	12	0.083	0.49
3	22	22	165	C	13	0	12	0	12	0.083	0.5
3	22	22	165	C	NA	1	11	1	NA	NA	NA
3	22	22	165	C	NA	1	12	1	NA	NA	NA
3	22	22	165	C	7	0	14	0	14	0.071	0.32
3	22	22	165	C	6	0	17	0	17	0.059	0.37
3	22	22	165	C	6	0	17	0	17	0.059	0.29
3	22	22	165	C	NA	NA	16	1	NA	NA	NA
7	26	26	165	A	NA	NA	2	1	NA	NA	NA
7	26	26	165	A	13	0	8	0	8	0.125	0.41
7	26	26	165	A	9	0	8	0	8	0.125	0.4
7	26	26	165	A	10	0	8	0	8	0.125	0.46
7	26	26	165	A	14	0	8	0	8	0.125	NA
7	26	26	165	A	10	0	8	0	8	0.125	0.43
7	26	26	165	A	12	0	8	0	8	0.125	0.49
7	26	26	165	A	NA	1	8	1	NA	NA	NA
7	26	26	165	A	13	0	9	0	9	0.111	NA
7	26	26	165	A	16	0	9	0	9	0.111	NA
7	26	26	165	A	NA	1	8	1	NA	NA	NA
7	26	26	165	A	12	0	9	0	9	0.111	0.42
7	26	26	165	A	NA	1	9	1	NA	NA	NA
7	26	26	165	A	NA	0	12	0	12	0.083	0.79
7	26	26	165	A	9	0	11	0	11	0.091	0.58
7	26	26	165	A	13	0	12	0	12	0.083	NA
7	26	26	165	A	11	0	12	0	12	0.083	NA
7	26	26	165	B	NA	NA	3	1	NA	NA	NA
7	26	26	165	B	NA	NA	6	1	NA	NA	NA
7	26	26	165	B	NA	NA	11	1	NA	NA	NA
7	26	26	165	B	11	0	8	0	8	0.125	0.51
7	26	26	165	B	13	0	8	0	8	0.125	0.46
7	26	26	165	B	12	0	8	0	8	0.125	0.46
7	26	26	165	B	10	0	8	0	8	0.125	0.59
7	26	26	165	B	13	0	8	0	8	0.125	0.46
7	26	26	165	B	13	0	8	0	8	0.125	0.44
7	26	26	165	B	NA	1	9	1	NA	NA	NA
7	26	26	165	B	10	0	8	0	8	0.125	0.54
7	26	26	165	B	14	0	9	0	9	0.111	NA
7	26	26	165	B	12	0	9	0	9	0.111	0.49
7	26	26	165	B	14	0	9	0	9	0.111	NA
7	26	26	165	B	NA	1	9	1	NA	NA	NA
7	26	26	165	B	11	0	9	0	9	0.111	0.52
7	26	26	165	B	12	0	9	0	9	0.111	0.47
7	26	26	165	B	NA	1	8	1	NA	NA	NA
7	26	26	165	B	NA	1	10	1	NA	NA	NA
7	26	26	165	B	11	0	10	0	10	0.1	0.66
7	26	26	165	B	11	0	10	0	10	0.1	NA
7	26	26	165	B	5	0	12	0	12	0.083	0.53
7	26	26	165	B	16	0	11	0	11	0.091	NA
7	26	26	165	B	NA	1	11	1	NA	NA	NA
7	26	26	165	B	3	0	13	0	13	0.077	0.58
7	26	26	165	C	NA	NA	6	1	NA	NA	NA
7	26	26	165	C	NA	NA	7	1	NA	NA	NA
7	26	26	165	C	NA	NA	8	1	NA	NA	NA
7	26	26	165	C	12	0	8	0	8	0.125	0.41
7	26	26	165	C	12	0	8	0	8	0.125	0.49
7	26	26	165	C	15	0	8	0	8	0.125	NA
7	26	26	165	C	NA	1	8	1	NA	NA	NA
7	26	26	165	C	NA	1	8	1	NA	NA	NA
7	26	26	165	C	10	0	9	0	9	0.111	0.53
7	26	26	165	C	10	0	9	0	9	0.111	0.56
7	26	26	165	C	12	0	9	0	9	0.111	0.42
7	26	26	165	C	11	0	9	0	9	0.111	0.43
7	26	26	165	C	12	0	9	0	9	0.111	0.56
7	26	26	165	C	14	0	9	0	9	0.111	NA
7	26	26	165	C	NA	1	9	1	NA	NA	NA
7	26	26	165	C	12	0	10	0	10	0.1	NA
7	26	26	165	C	11	0	10	0	10	0.1	0.57
7	26	26	165	C	12	0	10	0	10	0.1	NA
7	26	26	165	C	16	0	11	0	11	0.091	NA
7	26	26	165	C	NA	1	11	1	NA	NA	NA
7	26	26	165	C	3	0	12	0	12	0.083	0.69
11	32	32	165	A	14	0	5	0	5	0.2	NA
11	32	32	165	A	14	0	6	0	6	0.167	0.41
11	32	32	165	A	6	0	7	0	7	0.143	NA
11	32	32	165	A	8	0	7	0	7	0.143	0.36
11	32	32	165	A	NA	1	6	1	NA	NA	NA
11	32	32	165	A	14	0	6	0	6	0.167	0.42
11	32	32	165	A	NA	1	6	1	NA	NA	NA
11	32	32	165	A	4	0	7	0	7	0.143	0.43
11	32	32	165	A	NA	1	6	1	NA	NA	NA
11	32	32	165	A	NA	1	6	1	NA	NA	NA
11	32	32	165	A	5	0	7	0	7	0.143	0.42
11	32	32	165	A	6	0	7	0	7	0.143	NA
11	32	32	165	A	NA	1	7	1	NA	NA	NA
11	32	32	165	A	10	0	7	0	7	0.143	NA
11	32	32	165	A	NA	1	7	1	NA	NA	NA
11	32	32	165	A	NA	1	6	1	NA	NA	NA
11	32	32	165	A	NA	1	7	1	NA	NA	NA
11	32	32	165	A	NA	1	7	1	NA	NA	NA
11	32	32	165	A	13	0	6	0	6	0.167	0.4
11	32	32	165	A	8	0	7	0	7	0.143	NA
11	32	32	165	A	12	0	7	0	7	0.143	0.37
11	32	32	165	A	3	0	7	0	7	0.143	NA
11	32	32	165	A	3	0	7	0	7	0.143	NA
11	32	32	165	A	17	0	6	0	6	0.167	0.33
11	32	32	165	A	17	0	6	0	6	0.167	0.34
11	32	32	165	A	NA	1	7	1	NA	NA	NA
11	32	32	165	A	13	0	6	0	6	0.167	0.4
11	32	32	165	A	NA	1	7	1	NA	NA	NA
11	32	32	165	A	10	0	7	0	7	0.143	0.38
11	32	32	165	A	2	0	8	0	8	0.125	0.24
11	32	32	165	A	NA	1	8	1	NA	NA	NA
11	32	32	165	A	2	0	8	0	8	0.125	0.33
11	32	32	165	B	2	0	7	0	7	0.143	NA
11	32	32	165	B	9	0	7	0	7	0.143	0.42
11	32	32	165	B	2	0	7	0	7	0.143	NA
11	32	32	165	B	7	0	7	0	7	0.143	NA
11	32	32	165	B	NA	1	7	1	NA	NA	NA
11	32	32	165	B	NA	1	6	1	NA	NA	NA
11	32	32	165	B	NA	1	6	1	NA	NA	NA
11	32	32	165	B	10	0	7	0	7	0.143	0.39
11	32	32	165	B	5	0	7	0	7	0.143	0.43
11	32	32	165	B	10	0	7	0	7	0.143	NA
11	32	32	165	B	4	0	7	0	7	0.143	NA
11	32	32	165	B	9	0	7	0	7	0.143	0.4
11	32	32	165	B	12	0	6	0	6	0.167	0.41
11	32	32	165	B	11	0	7	0	7	0.143	0.39
11	32	32	165	B	6	0	7	0	7	0.143	NA
11	32	32	165	B	12	0	7	0	7	0.143	0.41
11	32	32	165	B	8	0	7	0	7	0.143	0.36
11	32	32	165	B	8	0	8	0	8	0.125	0.32
11	32	32	165	B	NA	NA	7	1	NA	NA	NA
11	32	32	165	B	NA	NA	8	1	NA	NA	NA
11	32	32	165	C	NA	NA	2	1	NA	NA	NA
11	32	32	165	C	17	0	6	0	6	0.167	NA
11	32	32	165	C	NA	1	6	1	NA	NA	NA
11	32	32	165	C	7	0	6	0	6	0.167	NA
11	32	32	165	C	11	0	6	0	6	0.167	NA
11	32	32	165	C	2	0	6	0	6	0.167	NA
11	32	32	165	C	13	0	7	0	7	0.143	0.39
11	32	32	165	C	13	0	6	0	6	0.167	0.35
11	32	32	165	C	9	0	7	0	7	0.143	0.43
11	32	32	165	C	NA	1	7	1	NA	NA	NA
11	32	32	165	C	4	0	7	0	7	0.143	0.41
11	32	32	165	C	14	0	6	0	6	0.167	0.39
11	32	32	165	C	NA	1	7	1	NA	NA	NA
11	32	32	165	C	4	0	7	0	7	0.143	0.43
11	32	32	165	C	16	0	7	0	7	0.143	0.44
11	32	32	165	C	2	0	8	0	8	0.125	0.32
11	32	32	165	C	NA	1	7	1	NA	NA	NA
11	32	32	165	C	5	0	7	0	7	0.143	NA
11	32	32	165	C	NA	1	7	1	NA	NA	NA
11	32	32	165	C	NA	1	7	1	NA	NA	NA
11	32	32	165	C	10	0	7	0	7	0.143	NA
11	32	32	165	C	10	0	7	0	7	0.143	0.35
11	32	32	165	C	NA	NA	5	1	NA	NA	NA
15	34	34	165	A	NA	1	5	1	NA	NA	NA
15	34	34	165	A	14	0	6	0	6	0.167	0.37
15	34	34	165	A	3	0	6	0	6	0.167	0.38
15	34	34	165	A	NA	1	6	1	NA	NA	NA
15	34	34	165	A	9	0	7	0	7	0.143	0.36
15	34	34	165	A	NA	1	6	1	NA	NA	NA
15	34	34	165	A	NA	1	6	1	NA	NA	NA
15	34	34	165	A	NA	1	6	1	NA	NA	NA
15	34	34	165	A	2	0	6	0	6	0.167	NA
15	34	34	165	A	9	0	6	0	6	0.167	0.36
15	34	34	165	A	5	0	7	0	7	0.143	0.38
15	34	34	165	A	NA	1	7	1	NA	NA	NA
15	34	34	165	A	2	0	7	0	7	0.143	0.28
15	34	34	165	A	4	0	7	0	7	0.143	0.35
15	34	34	165	A	5	0	7	0	7	0.143	0.43
15	34	34	165	A	4	0	7	0	7	0.143	0.33
15	34	34	165	A	3	0	7	0	7	0.143	0.34
15	34	34	165	A	13	0	7	0	7	0.143	0.37
15	34	34	165	A	9	0	7	0	7	0.143	0.32
15	34	34	165	A	NA	1	8	1	NA	NA	NA
15	34	34	165	A	NA	1	8	1	NA	NA	NA
15	34	34	165	A	NA	1	8	1	NA	NA	NA
15	34	34	165	A	NA	NA	5	1	NA	NA	NA
15	34	34	165	A	NA	NA	6	1	NA	NA	NA
15	34	34	165	A	NA	NA	8	1	NA	NA	NA
15	34	34	165	A	NA	NA	8	1	NA	NA	NA
15	34	34	165	A	NA	NA	8	1	NA	NA	NA
15	34	34	165	B	NA	NA	2	1	NA	NA	NA
15	34	34	165	B	NA	NA	2	1	NA	NA	NA
15	34	34	165	B	NA	NA	2	1	NA	NA	NA
15	34	34	165	B	NA	NA	3	1	NA	NA	NA
15	34	34	165	B	2	0	6	0	6	0.167	NA
15	34	34	165	B	9	0	6	0	6	0.167	0.36
15	34	34	165	B	10	0	6	0	6	0.167	0.38
15	34	34	165	B	5	0	6	0	6	0.167	0.4
15	34	34	165	B	5	0	6	0	6	0.167	NA
15	34	34	165	B	7	0	6	0	6	0.167	0.42
15	34	34	165	B	NA	1	6	1	NA	NA	NA
15	34	34	165	B	7	0	6	0	6	0.167	0.46
15	34	34	165	B	NA	1	6	1	NA	NA	NA
15	34	34	165	B	11	0	6	0	6	0.167	0.37
15	34	34	165	B	10	0	7	0	7	0.143	NA
15	34	34	165	B	3	0	7	0	7	0.143	NA
15	34	34	165	B	NA	0	7	0	7	0.143	NA
15	34	34	165	B	4	0	8	0	8	0.125	0.55
15	34	34	165	B	NA	NA	5	1	NA	NA	NA
15	34	34	165	B	NA	NA	6	1	NA	NA	NA
15	34	34	165	B	NA	NA	6	1	NA	NA	NA
15	34	34	165	B	NA	NA	8	1	NA	NA	NA
15	34	34	165	B	NA	NA	8	1	NA	NA	NA
15	34	34	165	C	NA	NA	3	1	NA	NA	NA
15	34	34	165	C	NA	NA	3	1	NA	NA	NA
15	34	34	165	C	NA	NA	4	1	NA	NA	NA
15	34	34	165	C	NA	NA	5	1	NA	NA	NA
15	34	34	165	C	NA	NA	5	1	NA	NA	NA
15	34	34	165	C	NA	NA	6	1	NA	NA	NA
15	34	34	165	C	NA	NA	7	1	NA	NA	NA
15	34	34	165	C	NA	NA	7	1	NA	NA	NA
15	34	34	165	C	NA	NA	8	1	NA	NA	NA
15	34	34	165	C	NA	NA	8	1	NA	NA	NA
15	34	34	165	C	NA	1	6	1	NA	NA	NA
15	34	34	165	C	4	0	7	0	7	0.143	0.33
15	34	34	165	C	10	0	7	0	7	0.143	NA
15	34	34	165	C	2	0	7	0	7	0.143	NA
15	34	34	165	C	2	0	7	0	7	0.143	0.31
15	34	34	165	C	3	0	7	0	7	0.143	0.34
15	34	34	165	C	10	0	7	0	7	0.143	0.31
15	34	34	165	C	NA	1	6	1	NA	NA	NA
15	34	34	165	C	3	0	6	0	6	0.167	0.3
15	34	34	165	C	NA	1	6	1	NA	NA	NA
15	34	34	165	C	14	0	6	0	6	0.167	0.31
15	34	34	165	C	NA	1	6	1	NA	NA	NA
15	34	34	165	C	4	0	7	0	7	0.143	0.29
15	34	34	165	C	3	0	7	0	7	0.143	NA
15	34	34	165	C	3	0	8	0	8	0.125	0.32
19	36	36	165	A	0	NA	1	1	NA	0	NA
19	36	36	165	A	0	NA	2	1	NA	0	NA
19	36	36	165	A	0	NA	2	1	NA	0	NA
19	36	36	165	A	0	NA	2	1	NA	0	NA
19	36	36	165	A	0	NA	2	1	NA	0	NA
19	36	36	165	A	0	NA	2	1	NA	0	NA
19	36	36	165	A	0	NA	2	1	NA	0	NA
19	36	36	165	A	0	NA	5	1	NA	0	NA
19	36	36	165	A	0	NA	5	1	NA	0	NA
19	36	36	165	A	0	NA	5	1	NA	0	NA
19	36	36	165	A	0	NA	5	1	NA	0	NA
19	36	36	165	A	0	NA	5	1	NA	0	NA
19	36	36	165	A	0	NA	6	1	NA	0	NA
19	36	36	165	A	0	NA	8	1	NA	0	NA
19	36	36	165	A	0	NA	8	1	NA	0	NA
19	36	36	165	A	0	NA	8	1	NA	0	NA
19	36	36	165	A	0	NA	8	1	NA	0	NA
19	36	36	165	A	0	NA	8	1	NA	0	NA
19	36	36	165	A	0	NA	9	1	NA	0	NA
19	36	36	165	A	0	NA	9	1	NA	0	NA
19	36	36	165	A	0	NA	9	1	NA	0	NA
19	36	36	165	A	0	NA	9	1	NA	0	NA
19	36	36	165	A	0	NA	9	1	NA	0	NA
19	36	36	165	A	0	NA	11	1	NA	0	NA
19	36	36	165	B	0	NA	1	1	NA	0	NA
19	36	36	165	B	0	NA	1	1	NA	0	NA
19	36	36	165	B	0	NA	1	1	NA	0	NA
19	36	36	165	B	0	NA	2	1	NA	0	NA
19	36	36	165	B	0	NA	3	1	NA	0	NA
19	36	36	165	B	0	NA	3	1	NA	0	NA
19	36	36	165	B	0	NA	3	1	NA	0	NA
19	36	36	165	B	0	NA	3	1	NA	0	NA
19	36	36	165	B	0	NA	3	1	NA	0	NA
19	36	36	165	B	0	NA	4	1	NA	0	NA
19	36	36	165	B	0	NA	4	1	NA	0	NA
19	36	36	165	B	0	NA	5	1	NA	0	NA
19	36	36	165	B	0	NA	5	1	NA	0	NA
19	36	36	165	B	0	NA	7	1	NA	0	NA
19	36	36	165	B	0	NA	4	1	NA	0	NA
19	36	36	165	B	0	NA	8	1	NA	0	NA
19	36	36	165	B	0	NA	9	1	NA	0	NA
19	36	36	165	B	0	NA	9	1	NA	0	NA
19	36	36	165	B	0	NA	10	1	NA	0	NA
19	36	36	165	B	0	NA	10	1	NA	0	NA
19	36	36	165	B	0	NA	10	1	NA	0	NA
19	36	36	165	B	0	NA	10	1	NA	0	NA
19	36	36	165	B	0	NA	10	1	NA	0	NA
19	36	36	165	B	0	NA	10	1	NA	0	NA
19	36	36	165	B	0	NA	13	1	NA	0	NA
19	36	36	165	C	0	NA	1	1	NA	0	NA
19	36	36	165	C	0	NA	1	1	NA	0	NA
19	36	36	165	C	0	NA	1	1	NA	0	NA
19	36	36	165	C	0	NA	1	1	NA	0	NA
19	36	36	165	C	0	NA	1	1	NA	0	NA
19	36	36	165	C	0	NA	2	1	NA	0	NA
19	36	36	165	C	0	NA	2	1	NA	0	NA
19	36	36	165	C	0	NA	3	1	NA	0	NA
19	36	36	165	C	0	NA	3	1	NA	0	NA
19	36	36	165	C	0	NA	3	1	NA	0	NA
19	36	36	165	C	0	NA	4	1	NA	0	NA
19	36	36	165	C	0	NA	4	1	NA	0	NA
19	36	36	165	C	0	NA	4	1	NA	0	NA
19	36	36	165	C	0	NA	4	1	NA	0	NA
19	36	36	165	C	0	NA	4	1	NA	0	NA
19	36	36	165	C	0	NA	6	1	NA	0	NA
19	36	36	165	C	0	NA	6	1	NA	0	NA
19	36	36	165	C	0	NA	6	1	NA	0	NA
19	36	36	165	C	0	NA	6	1	NA	0	NA
19	36	36	165	C	0	NA	7	1	NA	0	NA
19	36	36	165	C	0	NA	4	1	NA	0	NA
19	36	36	165	C	0	NA	9	1	NA	0	NA
19	36	36	165	C	0	NA	9	1	NA	0	NA
19	36	36	165	C	0	NA	10	1	NA	0	NA
19	36	36	165	C	0	NA	11	1	NA	0	NA
19	36	36	165	C	0	NA	12	1	NA	0	NA
4	22	22	220	A	NA	NA	2	1	NA	NA	NA
4	22	22	220	A	NA	NA	6	1	NA	NA	NA
4	22	22	220	A	NA	NA	11	1	NA	NA	NA
4	22	22	220	A	NA	NA	13	1	NA	NA	NA
4	22	22	220	A	NA	1	11	1	NA	NA	NA
4	22	22	220	A	16	0	12	0	12	0.083	0.52
4	22	22	220	A	13	0	12	0	12	0.083	0.54
4	22	22	220	A	16	0	12	0	12	0.083	0.51
4	22	22	220	A	10	0	12	0	12	0.083	0.51
4	22	22	220	A	13	0	12	0	12	0.083	0.48
4	22	22	220	A	NA	0	12	0	12	0.083	NA
4	22	22	220	A	15	0	12	0	12	0.083	0.52
4	22	22	220	A	9	0	14	0	14	0.071	0.5
4	22	22	220	A	8	0	13	0	13	0.077	NA
4	22	22	220	A	11	0	13	0	13	0.077	0.43
4	22	22	220	A	10	0	13	0	13	0.077	0.6
4	22	22	220	A	9	0	14	0	14	0.071	0.51
4	22	22	220	A	12	0	13	0	13	0.077	0.51
4	22	22	220	A	12	0	14	0	14	0.071	0.51
4	22	22	220	A	9	0	15	0	15	0.067	0.55
4	22	22	220	A	10	0	15	0	15	0.067	0.52
4	22	22	220	A	9	0	15	0	15	0.067	0.49
4	22	22	220	B	NA	NA	4	1	NA	NA	NA
4	22	22	220	B	NA	NA	13	1	NA	NA	NA
4	22	22	220	B	15	0	11	0	11	0.091	0.53
4	22	22	220	B	11	0	11	0	11	0.091	0.54
4	22	22	220	B	14	0	12	0	12	0.083	NA
4	22	22	220	B	NA	1	12	1	NA	NA	NA
4	22	22	220	B	15	0	12	0	12	0.083	0.53
4	22	22	220	B	14	0	12	0	12	0.083	0.53
4	22	22	220	B	NA	1	12	1	NA	NA	NA
4	22	22	220	B	NA	1	11	1	NA	NA	NA
4	22	22	220	B	9	0	13	0	13	0.077	0.55
4	22	22	220	B	NA	1	12	1	NA	NA	NA
4	22	22	220	B	16	0	12	0	12	0.083	0.53
4	22	22	220	B	1	0	14	0	14	0.071	0.65
4	22	22	220	B	11	0	13	0	13	0.077	0.53
4	22	22	220	B	14	0	13	0	13	0.077	0.53
4	22	22	220	B	11	0	14	0	14	0.071	0.53
4	22	22	220	B	12	0	14	0	14	0.071	0.52
4	22	22	220	B	10	0	14	0	14	0.071	0.52
4	22	22	220	B	NA	1	15	1	NA	NA	NA
4	22	22	220	B	8	0	16	0	16	0.063	0.42
4	22	22	220	B	NA	1	14	1	NA	NA	NA
4	22	22	220	B	9	0	17	0	17	0.059	0.43
4	22	22	220	B	NA	NA	16	1	NA	NA	NA
4	22	22	220	B	NA	NA	16	1	NA	NA	NA
4	22	22	220	C	NA	NA	6	1	NA	NA	NA
4	22	22	220	C	NA	NA	7	1	NA	NA	NA
4	22	22	220	C	NA	1	10	1	NA	NA	NA
4	22	22	220	C	NA	1	11	1	NA	NA	NA
4	22	22	220	C	12	0	11	0	11	0.091	0.52
4	22	22	220	C	NA	1	11	1	NA	NA	NA
4	22	22	220	C	NA	1	11	1	NA	NA	NA
4	22	22	220	C	NA	0	12	0	12	0.083	NA
4	22	22	220	C	12	0	13	0	13	0.077	0.6
4	22	22	220	C	9	0	13	0	13	0.077	0.5
4	22	22	220	C	12	0	12	0	12	0.083	0.53
4	22	22	220	C	NA	1	12	1	NA	NA	NA
4	22	22	220	C	9	0	13	0	13	0.077	0.55
4	22	22	220	C	NA	1	10	1	NA	NA	NA
4	22	22	220	C	13	0	12	0	12	0.083	0.52
4	22	22	220	C	14	0	13	0	13	0.077	0.55
4	22	22	220	C	8	0	12	0	12	0.083	0.55
4	22	22	220	C	NA	1	13	1	NA	NA	NA
4	22	22	220	C	13	0	13	0	13	0.077	0.56
4	22	22	220	C	16	0	13	0	13	0.077	0.53
4	22	22	220	C	11	0	13	0	13	0.077	0.51
4	22	22	220	C	12	0	14	0	14	0.071	0.54
4	22	22	220	C	13	0	14	0	14	0.071	0.54
4	22	22	220	C	12	0	14	0	14	0.071	0.56
4	22	22	220	C	3	0	15	0	15	0.067	0.57
4	22	22	220	C	11	0	16	0	16	0.063	NA
4	22	22	220	C	7	0	18	0	18	0.056	0.44
4	22	22	220	C	12	0	18	0	18	0.056	0.48
8	26	26	220	A	14	0	8	0	8	0.125	NA
8	26	26	220	A	12	0	8	0	8	0.125	0.47
8	26	26	220	A	14	0	9	0	9	0.111	NA
8	26	26	220	A	12	0	9	0	9	0.111	NA
8	26	26	220	A	16	0	9	0	9	0.111	NA
8	26	26	220	A	NA	1	9	1	NA	NA	NA
8	26	26	220	A	14	0	9	0	9	0.111	NA
8	26	26	220	A	5	0	9	0	9	0.111	0.68
8	26	26	220	A	12	0	9	0	9	0.111	0.52
8	26	26	220	A	14	0	9	0	9	0.111	NA
8	26	26	220	A	NA	1	8	1	NA	NA	NA
8	26	26	220	A	7	0	9	0	9	0.111	0.69
8	26	26	220	A	14	0	9	0	9	0.111	NA
8	26	26	220	A	9	0	9	0	9	0.111	0.54
8	26	26	220	A	13	0	9	0	9	0.111	NA
8	26	26	220	A	12	0	9	0	9	0.111	0.49
8	26	26	220	A	NA	0	9	0	9	0.111	NA
8	26	26	220	A	15	0	9	0	9	0.111	NA
8	26	26	220	A	11	0	9	0	9	0.111	0.59
8	26	26	220	A	NA	1	10	1	NA	NA	NA
8	26	26	220	A	5	0	10	0	10	0.1	0.71
8	26	26	220	A	NA	NA	10	1	NA	NA	NA
8	26	26	220	B	NA	NA	3	1	NA	NA	NA
8	26	26	220	B	14	0	8	0	8	0.125	NA
8	26	26	220	B	15	0	8	0	8	0.125	NA
8	26	26	220	B	NA	1	8	1	NA	NA	NA
8	26	26	220	B	NA	1	7	1	NA	NA	NA
8	26	26	220	B	15	0	8	0	8	0.125	NA
8	26	26	220	B	15	0	9	0	9	0.111	NA
8	26	26	220	B	15	0	9	0	9	0.111	NA
8	26	26	220	B	8	0	9	0	9	0.111	0.56
8	26	26	220	B	7	0	9	0	9	0.111	0.65
8	26	26	220	B	9	0	9	0	9	0.111	0.54
8	26	26	220	B	16	0	9	0	9	0.111	NA
8	26	26	220	B	7	0	9	0	9	0.111	0.67
8	26	26	220	B	13	0	10	0	10	0.1	NA
8	26	26	220	B	NA	1	8	1	NA	NA	NA
8	26	26	220	B	NA	1	8	1	NA	NA	NA
8	26	26	220	B	NA	1	9	1	NA	NA	NA
8	26	26	220	B	13	0	10	0	10	0.1	NA
8	26	26	220	B	16	0	10	0	10	0.1	NA
8	26	26	220	B	7	0	10	0	10	0.1	0.74
8	26	26	220	B	17	0	11	0	11	0.091	NA
8	26	26	220	B	NA	1	10	1	NA	NA	NA
8	26	26	220	B	1	0	12	0	12	0.083	NA
8	26	26	220	B	NA	NA	10	1	NA	NA	NA
8	26	26	220	B	NA	NA	6	1	NA	NA	NA
8	26	26	220	C	NA	NA	3	1	NA	NA	NA
8	26	26	220	C	13	0	8	0	8	0.125	0.48
8	26	26	220	C	NA	1	7	1	NA	NA	NA
8	26	26	220	C	11	0	8	0	8	0.125	0.47
8	26	26	220	C	11	0	8	0	8	0.125	0.49
8	26	26	220	C	NA	1	8	1	NA	NA	NA
8	26	26	220	C	11	0	8	0	8	0.125	0.49
8	26	26	220	C	NA	1	9	1	NA	NA	NA
8	26	26	220	C	11	0	9	0	9	0.111	0.57
8	26	26	220	C	13	0	9	0	9	0.111	NA
8	26	26	220	C	NA	1	8	1	NA	NA	NA
8	26	26	220	C	10	0	9	0	9	0.111	NA
8	26	26	220	C	13	0	9	0	9	0.111	NA
8	26	26	220	C	13	0	9	0	9	0.111	NA
8	26	26	220	C	10	0	9	0	9	0.111	0.52
8	26	26	220	C	15	0	9	0	9	0.111	NA
8	26	26	220	C	NA	1	9	1	NA	NA	NA
8	26	26	220	C	12	0	10	0	10	0.1	NA
8	26	26	220	C	NA	1	9	1	NA	NA	NA
8	26	26	220	C	15	0	10	0	10	0.1	NA
8	26	26	220	C	13	0	10	0	10	0.1	NA
8	26	26	220	C	15	0	10	0	10	0.1	NA
8	26	26	220	C	9	0	10	0	10	0.1	0.64
8	26	26	220	C	10	0	10	0	10	0.1	0.58
8	26	26	220	C	2	0	11	0	11	0.091	NA
8	26	26	220	C	NA	1	10	1	NA	NA	NA
8	26	26	220	C	12	0	10	0	10	0.1	NA
12	32	32	220	A	NA	NA	4	1	NA	NA	NA
12	32	32	220	A	NA	NA	4	1	NA	NA	NA
12	32	32	220	A	9	0	6	0	6	0.167	NA
12	32	32	220	A	NA	0	6	0	6	0.167	NA
12	32	32	220	A	11	0	7	0	7	0.143	0.34
12	32	32	220	A	14	0	6	0	6	0.167	NA
12	32	32	220	A	19	0	6	0	6	0.167	NA
12	32	32	220	A	15	0	6	0	6	0.167	0.37
12	32	32	220	A	14	0	7	0	7	0.143	NA
12	32	32	220	A	14	0	7	0	7	0.143	0.36
12	32	32	220	A	10	0	7	0	7	0.143	0.36
12	32	32	220	A	4	0	7	0	7	0.143	NA
12	32	32	220	A	5	0	8	0	8	0.125	NA
12	32	32	220	A	10	0	8	0	8	0.125	0.37
12	32	32	220	A	13	0	7	0	7	0.143	0.36
12	32	32	220	A	5	0	8	0	8	0.125	NA
12	32	32	220	A	8	0	7	0	7	0.143	0.4
12	32	32	220	A	NA	1	7	1	NA	NA	NA
12	32	32	220	A	5	0	8	0	8	0.125	0.37
12	32	32	220	A	7	0	8	0	8	0.125	NA
12	32	32	220	A	4	0	9	0	9	0.111	0.3
12	32	32	220	A	8	0	8	0	8	0.125	NA
12	32	32	220	A	10	0	8	0	8	0.125	NA
12	32	32	220	A	2	0	9	0	9	0.111	NA
12	32	32	220	A	9	0	8	0	8	0.125	0.38
12	32	32	220	A	NA	1	8	1	NA	NA	NA
12	32	32	220	B	NA	NA	2	1	NA	NA	NA
12	32	32	220	B	NA	NA	2	1	NA	NA	NA
12	32	32	220	B	NA	NA	4	1	NA	NA	NA
12	32	32	220	B	NA	NA	4	1	NA	NA	NA
12	32	32	220	B	NA	NA	4	1	NA	NA	NA
12	32	32	220	B	NA	NA	5	1	NA	NA	NA
12	32	32	220	B	NA	NA	5	1	NA	NA	NA
12	32	32	220	B	8	0	7	0	7	0.143	NA
12	32	32	220	B	11	0	7	0	7	0.143	0.33
12	32	32	220	B	7	0	6	0	6	0.167	0.25
12	32	32	220	B	12	0	7	0	7	0.143	NA
12	32	32	220	B	15	0	6	0	6	0.167	0.37
12	32	32	220	B	11	0	7	0	7	0.143	0.3
12	32	32	220	B	8	0	7	0	7	0.143	0.29
12	32	32	220	B	7	0	7	0	7	0.143	0.36
12	32	32	220	B	11	0	7	0	7	0.143	0.36
12	32	32	220	B	10	0	7	0	7	0.143	0.34
12	32	32	220	B	NA	1	8	1	NA	NA	NA
12	32	32	220	B	5	0	8	0	8	0.125	NA
12	32	32	220	B	11	0	7	0	7	0.143	NA
12	32	32	220	B	5	0	7	0	7	0.143	NA
12	32	32	220	B	3	0	8	0	8	0.125	NA
12	32	32	220	B	NA	1	8	1	NA	NA	NA
12	32	32	220	B	9	0	8	0	8	0.125	0.42
12	32	32	220	B	3	0	9	0	9	0.111	NA
12	32	32	220	B	5	0	9	0	9	0.111	0.51
12	32	32	220	B	NA	1	8	1	NA	NA	NA
12	32	32	220	C	NA	NA	2	1	NA	NA	NA
12	32	32	220	C	NA	NA	4	1	NA	NA	NA
12	32	32	220	C	NA	NA	4	1	NA	NA	NA
12	32	32	220	C	NA	NA	5	1	NA	NA	NA
12	32	32	220	C	NA	NA	5	1	NA	NA	NA
12	32	32	220	C	4	0	6	0	6	0.167	0.37
12	32	32	220	C	NA	1	6	1	NA	NA	NA
12	32	32	220	C	NA	1	6	1	NA	NA	NA
12	32	32	220	C	NA	1	5	1	NA	NA	NA
12	32	32	220	C	11	0	7	0	7	0.143	NA
12	32	32	220	C	11	0	7	0	7	0.143	NA
12	32	32	220	C	11	0	7	0	7	0.143	0.32
12	32	32	220	C	16	0	6	0	6	0.167	0.35
12	32	32	220	C	12	0	6	0	6	0.167	NA
12	32	32	220	C	2	0	6	0	6	0.167	NA
12	32	32	220	C	15	0	7	0	7	0.143	0.34
12	32	32	220	C	12	0	7	0	7	0.143	0.35
12	32	32	220	C	11	0	7	0	7	0.143	0.38
12	32	32	220	C	11	0	7	0	7	0.143	0.35
12	32	32	220	C	11	0	7	0	7	0.143	0.36
12	32	32	220	C	11	0	8	0	8	0.125	0.42
12	32	32	220	C	8	0	8	0	8	0.125	0.46
16	34	34	220	A	NA	NA	2	1	NA	NA	NA
16	34	34	220	A	NA	NA	2	1	NA	NA	NA
16	34	34	220	A	NA	NA	2	1	NA	NA	NA
16	34	34	220	A	NA	NA	3	1	NA	NA	NA
16	34	34	220	A	NA	NA	4	1	NA	NA	NA
16	34	34	220	A	NA	NA	5	1	NA	NA	NA
16	34	34	220	A	NA	NA	5	1	NA	NA	NA
16	34	34	220	A	NA	NA	8	1	NA	NA	NA
16	34	34	220	A	NA	NA	10	1	NA	NA	NA
16	34	34	220	A	NA	NA	10	1	NA	NA	NA
16	34	34	220	A	NA	NA	10	1	NA	NA	NA
16	34	34	220	A	NA	1	7	1	NA	NA	NA
16	34	34	220	A	3	0	8	0	8	0.125	0.23
16	34	34	220	A	NA	1	8	1	NA	NA	NA
16	34	34	220	A	5	0	8	0	8	0.125	0.31
16	34	34	220	A	6	0	8	0	8	0.125	0.24
16	34	34	220	A	4	0	8	0	8	0.125	0.13
16	34	34	220	A	NA	1	8	1	NA	NA	NA
16	34	34	220	A	2	0	8	0	8	0.125	0.21
16	34	34	220	A	5	0	8	0	8	0.125	0.25
16	34	34	220	A	4	0	9	0	9	0.111	0.3
16	34	34	220	A	1	0	10	0	10	0.1	0.16
16	34	34	220	B	NA	NA	2	1	NA	NA	NA
16	34	34	220	B	NA	NA	3	1	NA	NA	NA
16	34	34	220	B	NA	NA	4	1	NA	NA	NA
16	34	34	220	B	NA	NA	4	1	NA	NA	NA
16	34	34	220	B	NA	NA	4	1	NA	NA	NA
16	34	34	220	B	NA	NA	4	1	NA	NA	NA
16	34	34	220	B	NA	NA	4	1	NA	NA	NA
16	34	34	220	B	NA	NA	4	1	NA	NA	NA
16	34	34	220	B	NA	NA	4	1	NA	NA	NA
16	34	34	220	B	NA	NA	5	1	NA	NA	NA
16	34	34	220	B	NA	NA	7	1	NA	NA	NA
16	34	34	220	B	NA	NA	8	1	NA	NA	NA
16	34	34	220	B	NA	0	7	0	7	0.143	NA
16	34	34	220	B	1	0	7	0	7	0.143	0.18
16	34	34	220	B	NA	1	7	1	NA	NA	NA
16	34	34	220	B	8	0	7	0	7	0.143	0.23
16	34	34	220	B	NA	1	7	1	NA	NA	NA
16	34	34	220	B	5	0	8	0	8	0.125	0.25
16	34	34	220	B	NA	1	8	1	NA	NA	NA
16	34	34	220	B	NA	0	8	0	8	0.125	NA
16	34	34	220	B	NA	1	8	1	NA	NA	NA
16	34	34	220	B	2	0	8	0	8	0.125	NA
16	34	34	220	B	NA	1	8	1	NA	NA	NA
16	34	34	220	B	3	0	9	0	9	0.111	NA
16	34	34	220	B	5	0	10	0	10	0.1	0.3
16	34	34	220	B	3	0	10	0	10	0.1	0.34
16	34	34	220	C	NA	NA	2	1	NA	NA	NA
16	34	34	220	C	NA	NA	2	1	NA	NA	NA
16	34	34	220	C	NA	NA	2	1	NA	NA	NA
16	34	34	220	C	NA	NA	2	1	NA	NA	NA
16	34	34	220	C	NA	NA	4	1	NA	NA	NA
16	34	34	220	C	NA	NA	4	1	NA	NA	NA
16	34	34	220	C	NA	NA	6	1	NA	NA	NA
16	34	34	220	C	NA	NA	6	1	NA	NA	NA
16	34	34	220	C	NA	NA	6	1	NA	NA	NA
16	34	34	220	C	NA	NA	7	1	NA	NA	NA
16	34	34	220	C	NA	NA	7	1	NA	NA	NA
16	34	34	220	C	11	0	7	0	7	0.143	0.29
16	34	34	220	C	NA	1	6	1	NA	NA	NA
16	34	34	220	C	4	0	6	0	6	0.167	NA
16	34	34	220	C	8	0	7	0	7	0.143	0.31
16	34	34	220	C	8	0	7	0	7	0.143	0.26
16	34	34	220	C	7	0	7	0	7	0.143	0.29
16	34	34	220	C	10	0	7	0	7	0.143	0.3
16	34	34	220	C	NA	1	7	1	NA	NA	NA
16	34	34	220	C	3	0	8	0	8	0.125	0.27
16	34	34	220	C	8	0	7	0	7	0.143	0.28
16	34	34	220	C	NA	1	7	1	NA	NA	NA
16	34	34	220	C	3	0	8	0	8	0.125	0.19
16	34	34	220	C	4	0	7	0	7	0.143	0.3
16	34	34	220	C	3	0	8	0	8	0.125	NA
16	34	34	220	C	2	0	8	0	8	0.125	NA
16	34	34	220	C	3	0	8	0	8	0.125	0.31
20	36	36	220	A	0	NA	1	1	NA	0	NA
20	36	36	220	A	0	NA	1	1	NA	0	NA
20	36	36	220	A	0	NA	1	1	NA	0	NA
20	36	36	220	A	0	NA	1	1	NA	0	NA
20	36	36	220	A	0	NA	2	1	NA	0	NA
20	36	36	220	A	0	NA	2	1	NA	0	NA
20	36	36	220	A	0	NA	2	1	NA	0	NA
20	36	36	220	A	0	NA	2	1	NA	0	NA
20	36	36	220	A	0	NA	2	1	NA	0	NA
20	36	36	220	A	0	NA	2	1	NA	0	NA
20	36	36	220	A	0	NA	2	1	NA	0	NA
20	36	36	220	A	0	NA	4	1	NA	0	NA
20	36	36	220	A	0	NA	4	1	NA	0	NA
20	36	36	220	A	0	NA	4	1	NA	0	NA
20	36	36	220	A	0	NA	4	1	NA	0	NA
20	36	36	220	A	0	NA	4	1	NA	0	NA
20	36	36	220	A	0	NA	4	1	NA	0	NA
20	36	36	220	A	0	NA	5	1	NA	0	NA
20	36	36	220	A	0	NA	5	1	NA	0	NA
20	36	36	220	A	0	NA	4	1	NA	0	NA
20	36	36	220	A	0	NA	5	1	NA	0	NA
20	36	36	220	A	0	NA	5	1	NA	0	NA
20	36	36	220	A	0	NA	7	1	NA	0	NA
20	36	36	220	A	0	NA	8	1	NA	0	NA
20	36	36	220	A	0	NA	11	1	NA	0	NA
20	36	36	220	A	0	NA	13	1	NA	0	NA
20	36	36	220	A	0	NA	13	1	NA	0	NA
20	36	36	220	B	0	NA	1	1	NA	0	NA
20	36	36	220	B	0	NA	1	1	NA	0	NA
20	36	36	220	B	0	NA	1	1	NA	0	NA
20	36	36	220	B	0	NA	1	1	NA	0	NA
20	36	36	220	B	0	NA	1	1	NA	0	NA
20	36	36	220	B	0	NA	2	1	NA	0	NA
20	36	36	220	B	0	NA	2	1	NA	0	NA
20	36	36	220	B	0	NA	2	1	NA	0	NA
20	36	36	220	B	0	NA	2	1	NA	0	NA
20	36	36	220	B	0	NA	2	1	NA	0	NA
20	36	36	220	B	0	NA	2	1	NA	0	NA
20	36	36	220	B	0	NA	2	1	NA	0	NA
20	36	36	220	B	0	NA	2	1	NA	0	NA
20	36	36	220	B	0	NA	2	1	NA	0	NA
20	36	36	220	B	0	NA	2	1	NA	0	NA
20	36	36	220	B	0	NA	2	1	NA	0	NA
20	36	36	220	B	0	NA	3	1	NA	0	NA
20	36	36	220	B	0	NA	3	1	NA	0	NA
20	36	36	220	B	0	NA	3	1	NA	0	NA
20	36	36	220	B	0	NA	3	1	NA	0	NA
20	36	36	220	B	0	NA	4	1	NA	0	NA
20	36	36	220	B	0	NA	4	1	NA	0	NA
20	36	36	220	B	0	NA	8	1	NA	0	NA
20	36	36	220	B	0	NA	11	1	NA	0	NA
20	36	36	220	B	0	NA	11	1	NA	0	NA
20	36	36	220	B	0	NA	13	1	NA	0	NA
20	36	36	220	B	0	NA	13	1	NA	0	NA
20	36	36	220	C	0	NA	1	1	NA	0	NA
20	36	36	220	C	0	NA	1	1	NA	0	NA
20	36	36	220	C	0	NA	1	1	NA	0	NA
20	36	36	220	C	0	NA	1	1	NA	0	NA
20	36	36	220	C	0	NA	2	1	NA	0	NA
20	36	36	220	C	0	NA	2	1	NA	0	NA
20	36	36	220	C	0	NA	2	1	NA	0	NA
20	36	36	220	C	0	NA	3	1	NA	0	NA
20	36	36	220	C	0	NA	3	1	NA	0	NA
20	36	36	220	C	0	NA	3	1	NA	0	NA
20	36	36	220	C	0	NA	3	1	NA	0	NA
20	36	36	220	C	0	NA	3	1	NA	0	NA
20	36	36	220	C	0	NA	3	1	NA	0	NA
20	36	36	220	C	0	NA	3	1	NA	0	NA
20	36	36	220	C	0	NA	3	1	NA	0	NA
20	36	36	220	C	0	NA	3	1	NA	0	NA
20	36	36	220	C	0	NA	4	1	NA	0	NA
20	36	36	220	C	0	NA	4	1	NA	0	NA
20	36	36	220	C	0	NA	4	1	NA	0	NA
20	36	36	220	C	0	NA	4	1	NA	0	NA
20	36	36	220	C	0	NA	8	1	NA	0	NA
5	26	26	55	B	4	NA	8	0	8	0.125	NA
5	26	26	55	A	3	NA	8	0	8	0.125	NA
5	26	26	55	A	3	NA	9	0	9	0.111	NA
5	26	26	55	A	3	NA	9	0	9	0.111	NA
5	26	26	55	A	4	NA	9	0	9	0.111	NA
5	26	26	55	A	4	NA	9	0	9	0.111	NA
5	26	26	55	A	3	NA	9	0	9	0.111	NA
5	26	26	55	A	3	NA	9	0	9	0.111	NA
5	26	26	55	A	3	NA	9	0	9	0.111	NA
5	26	26	55	A	3	NA	11	0	11	0.091	NA
5	26	26	55	A	2	NA	11	0	11	0.091	NA
5	26	26	55	A	3	NA	10	0	10	0.1	NA
5	26	26	55	A	3	NA	10	0	10	0.1	NA
5	26	26	55	A	2	NA	11	0	11	0.091	NA
5	26	26	55	A	2	NA	11	0	11	0.091	NA
5	26	26	55	A	2	NA	11	0	11	0.091	NA
5	26	26	55	A	2	NA	14	0	14	0.071	NA
5	26	26	55	B	4	NA	8	0	8	0.125	NA
5	26	26	55	B	4	NA	8	0	8	0.125	NA
5	26	26	55	B	4	NA	9	0	9	0.111	NA
5	26	26	55	B	3	NA	9	0	9	0.111	NA
5	26	26	55	B	4	NA	9	0	9	0.111	NA
5	26	26	55	B	4	NA	9	0	9	0.111	NA
5	26	26	55	B	3	NA	9	0	9	0.111	NA
5	26	26	55	B	5	NA	9	0	9	0.111	NA
5	26	26	55	B	2	NA	10	0	10	0.1	NA
5	26	26	55	B	3	NA	10	0	10	0.1	NA
5	26	26	55	B	3	NA	10	0	10	0.1	NA
5	26	26	55	B	2	NA	11	0	11	0.091	NA
5	26	26	55	C	4	NA	8	0	8	0.125	NA
5	26	26	55	C	4	NA	7	0	7	0.143	NA
5	26	26	55	C	3	NA	8	0	8	0.125	NA
5	26	26	55	C	3	NA	9	0	9	0.111	NA
5	26	26	55	C	3	NA	9	0	9	0.111	NA
5	26	26	55	C	3	NA	9	0	9	0.111	NA
5	26	26	55	C	5	NA	9	0	9	0.111	NA
5	26	26	55	C	3	NA	9	0	9	0.111	NA
5	26	26	55	C	4	NA	9	0	9	0.111	NA
5	26	26	55	C	3	NA	10	0	10	0.1	NA
5	26	26	55	C	3	NA	10	0	10	0.1	NA
5	26	26	55	C	3	NA	11	0	11	0.091	NA
5	26	26	55	A	13	0	9	0	9	0.111	NA
5	26	26	55	A	11	0	10	0	10	0.1	0.32
5	26	26	55	A	8	0	11	0	11	0.091	0.3
5	26	26	55	A	7	0	11	0	11	0.091	0.26
5	26	26	55	A	5	0	11	0	11	0.091	0.18
5	26	26	55	A	8	0	11	0	11	0.091	0.26
5	26	26	55	A	5	0	11	0	11	0.091	0.23
5	26	26	55	A	6	0	12	0	12	0.083	0.17
5	26	26	55	A	4	0	12	0	12	0.083	0.19
5	26	26	55	A	7	0	12	0	12	0.083	0.17
5	26	26	55	A	5	0	17	0	17	0.059	NA
5	26	26	55	A	4	0	18	0	18	0.056	NA
5	26	26	55	B	11	0	10	0	10	0.1	0.31
5	26	26	55	B	11	0	10	0	10	0.1	0.27
5	26	26	55	B	7	0	11	0	11	0.091	0.27
5	26	26	55	B	7	0	11	0	11	0.091	0.25
5	26	26	55	B	6	0	12	0	12	0.083	0.21
5	26	26	55	B	5	0	12	0	12	0.083	0.21
5	26	26	55	B	6	0	14	0	14	0.071	0.17
5	26	26	55	B	5	0	18	0	18	0.056	NA
5	26	26	55	C	5	0	12	0	12	0.083	0.2
5	26	26	55	C	6	0	12	0	12	0.083	0.21
5	26	26	55	C	7	0	12	0	12	0.083	0.19
5	26	26	55	C	5	0	13	0	13	0.077	0.16
5	26	26	55	B	NA	NA	1	1	NA	NA	NA
5	26	26	55	C	NA	NA	8	1	NA	NA	NA
5	26	26	55	C	NA	NA	21	1	NA	NA	NA
5	26	26	55	C	NA	NA	14	1	NA	NA	NA
5	26	26	55	B	NA	NA	14	1	NA	NA	NA
5	26	26	55	B	NA	NA	2	1	NA	NA	NA
5	26	26	55	B	NA	NA	21	1	NA	NA	NA
5	26	26	55	B	NA	NA	21	1	NA	NA	NA
5	26	26	55	C	NA	NA	11	1	NA	NA	NA
5	26	26	55	B	NA	NA	10	1	NA	NA	NA
5	26	26	55	B	NA	NA	19	1	NA	NA	NA
5	26	26	55	B	NA	NA	17	1	NA	NA	NA
5	26	26	55	A	NA	NA	2	1	NA	NA	NA
5	26	26	55	C	NA	NA	12	1	NA	NA	NA
5	26	26	55	C	NA	NA	20	1	NA	NA	NA
5	26	26	55	B	NA	NA	22	1	NA	NA	NA
5	26	26	55	B	NA	NA	22	1	NA	NA	NA
5	26	26	55	A	NA	NA	16	1	NA	NA	NA
5	26	26	55	B	NA	NA	21	1	NA	NA	NA
5	26	26	55	C	NA	NA	10	1	NA	NA	NA
5	26	26	55	B	NA	NA	1	1	NA	NA	NA
5	26	26	55	C	NA	NA	12	1	NA	NA	NA
5	26	26	55	C	NA	NA	2	1	NA	NA	NA
5	26	26	55	C	NA	NA	6	1	NA	NA	NA
5	26	26	55	C	NA	NA	22	1	NA	NA	NA
5	26	26	55	B	NA	NA	12	1	NA	NA	NA
5	26	26	55	C	NA	NA	22	1	NA	NA	NA
5	26	26	55	B	NA	NA	4	1	NA	NA	NA
5	26	26	55	C	NA	NA	19	1	NA	NA	NA
5	26	26	55	A	NA	NA	22	1	NA	NA	NA
5	26	26	55	A	NA	NA	21	1	NA	NA	NA
5	26	26	55	A	NA	NA	22	1	NA	NA	NA
5	26	26	55	C	NA	NA	11	1	NA	NA	NA
5	26	26	55	B	NA	NA	6	1	NA	NA	NA
5	26	26	55	A	NA	NA	22	1	NA	NA	NA
5	26	26	55	C	NA	NA	15	1	NA	NA	NA
5	26	26	55	A	NA	NA	20	1	NA	NA	NA
5	26	26	55	B	NA	NA	22	1	NA	NA	NA
5	26	26	55	C	NA	NA	22	1	NA	NA	NA
5	26	26	55	B	NA	1	11	1	NA	NA	NA
5	26	26	55	C	NA	NA	21	1	NA	NA	NA
5	26	26	55	C	NA	NA	20	1	NA	NA	NA
5	26	26	55	B	NA	NA	21	1	NA	NA	NA
5	26	26	55	A	NA	NA	22	1	NA	NA	NA
5	26	26	55	C	NA	NA	22	1	NA	NA	NA
5	26	26	55	B	NA	NA	2	1	NA	NA	NA
5	26	26	55	A	NA	NA	20	1	NA	NA	NA
5	26	26	55	B	NA	NA	2	1	NA	NA	NA
5	26	26	55	B	NA	NA	22	1	NA	NA	NA
5	26	26	55	A	NA	NA	20	1	NA	NA	NA
5	26	26	55	C	NA	NA	19	1	NA	NA	NA
5	26	26	55	B	NA	NA	20	1	NA	NA	NA
5	26	26	55	C	NA	NA	11	1	NA	NA	NA
5	26	26	55	A	NA	NA	9	1	NA	NA	NA
5	26	26	55	C	NA	NA	15	1	NA	NA	NA
5	26	26	55	A	NA	NA	19	1	NA	NA	NA
5	26	26	55	A	NA	NA	16	1	NA	NA	NA
5	26	26	55	C	NA	NA	19	1	NA	NA	NA
5	26	26	55	B	NA	NA	2	1	NA	NA	NA
5	26	26	55	C	NA	NA	12	1	NA	NA	NA
5	26	26	55	B	NA	NA	16	1	NA	NA	NA
5	26	26	55	A	NA	NA	17	1	NA	NA	NA
5	26	26	55	B	NA	NA	22	1	NA	NA	NA
5	26	26	55	A	NA	NA	1	1	NA	NA	NA
5	26	26	55	A	NA	NA	15	1	NA	NA	NA
5	26	26	55	B	NA	NA	21	1	NA	NA	NA
5	26	26	55	B	NA	NA	22	1	NA	NA	NA
5	26	26	55	A	NA	NA	21	1	NA	NA	NA
5	26	26	55	B	NA	NA	21	1	NA	NA	NA
5	26	26	55	C	NA	NA	10	1	NA	NA	NA
5	26	26	55	B	NA	NA	22	1	NA	NA	NA
5	26	26	55	B	NA	NA	8	1	NA	NA	NA
5	26	26	55	C	NA	NA	14	1	NA	NA	NA
5	26	26	55	A	NA	NA	21	1	NA	NA	NA
5	26	26	55	A	NA	NA	20	1	NA	NA	NA
5	26	26	55	C	NA	NA	22	1	NA	NA	NA
5	26	26	55	A	NA	NA	22	1	NA	NA	NA
5	26	26	55	A	NA	NA	11	1	NA	NA	NA
5	26	26	55	C	NA	NA	11	1	NA	NA	NA
5	26	26	55	C	NA	NA	13	1	NA	NA	NA
5	26	26	55	C	NA	NA	22	1	NA	NA	NA
5	26	26	55	A	NA	NA	15	1	NA	NA	NA
5	26	26	55	A	NA	NA	21	1	NA	NA	NA
5	26	26	55	B	NA	NA	2	1	NA	NA	NA
5	26	26	55	A	NA	NA	14	1	NA	NA	NA
13	34	34	55	A	5	0	8	0	8	0.125	NA
13	34	34	55	A	2	0	8	0	8	0.125	NA
13	34	34	55	A	6	0	8	0	8	0.125	NA
13	34	34	55	B	1	0	7	0	7	0.143	NA
13	34	34	55	B	4	0	9	0	9	0.111	NA
13	34	34	55	B	5	0	8	0	8	0.125	NA
13	34	34	55	B	7	0	8	0	8	0.125	NA
13	34	34	55	B	6	0	9	0	9	0.111	NA
13	34	34	55	B	3	0	8	0	8	0.125	NA
13	34	34	55	B	6	0	9	0	9	0.111	NA
13	34	34	55	B	7	0	8	0	8	0.125	NA
13	34	34	55	B	3	0	9	0	9	0.111	NA
13	34	34	55	C	6	0	9	0	9	0.111	NA
13	34	34	55	C	6	0	9	0	9	0.111	NA
13	34	34	55	C	6	0	9	0	9	0.111	NA
13	34	34	55	C	8	0	8	0	8	0.125	NA
13	34	34	55	C	3	0	12	0	12	0.083	NA
13	34	34	55	A	4	0	8	0	8	0.125	0.17
13	34	34	55	A	3	0	8	0	8	0.125	0.13
13	34	34	55	A	1	0	8	0	8	0.125	0.14
13	34	34	55	A	6	0	8	0	8	0.125	0.19
13	34	34	55	A	1	0	8	0	8	0.125	NA
13	34	34	55	A	1	0	9	0	9	0.111	NA
13	34	34	55	B	2	0	8	0	8	0.125	NA
13	34	34	55	B	6	0	8	0	8	0.125	0.21
13	34	34	55	B	1	0	7	0	7	0.143	0.15
13	34	34	55	B	1	0	8	0	8	0.125	NA
13	34	34	55	C	2	0	8	0	8	0.125	NA
13	34	34	55	C	5	0	8	0	8	0.125	0.18
13	34	34	55	C	1	0	8	0	8	0.125	NA
13	34	34	55	C	1	0	8	0	8	0.125	NA
13	34	34	55	C	1	0	7	0	7	0.143	NA
13	34	34	55	C	4	0	8	0	8	0.125	0.17
13	34	34	55	C	4	0	8	0	8	0.125	0.16
13	34	34	55	B	NA	NA	8	1	NA	NA	NA
13	34	34	55	B	NA	NA	7	1	NA	NA	NA
13	34	34	55	B	NA	NA	1	1	NA	NA	NA
13	34	34	55	B	NA	NA	1	1	NA	NA	NA
13	34	34	55	B	NA	NA	10	1	NA	NA	NA
13	34	34	55	B	NA	NA	5	1	NA	NA	NA
13	34	34	55	C	NA	NA	1	1	NA	NA	NA
13	34	34	55	B	NA	NA	10	1	NA	NA	NA
13	34	34	55	B	NA	NA	1	1	NA	NA	NA
13	34	34	55	C	NA	NA	1	1	NA	NA	NA
13	34	34	55	C	NA	NA	1	1	NA	NA	NA
13	34	34	55	C	NA	NA	1	1	NA	NA	NA
13	34	34	55	A	NA	NA	13	1	NA	NA	NA
13	34	34	55	B	NA	1	11	1	NA	NA	NA
13	34	34	55	C	NA	NA	1	1	NA	NA	NA
13	34	34	55	C	NA	NA	7	1	NA	NA	NA
13	34	34	55	B	NA	NA	8	1	NA	NA	NA
13	34	34	55	C	NA	NA	1	1	NA	NA	NA
13	34	34	55	A	NA	NA	11	1	NA	NA	NA
13	34	34	55	A	NA	NA	8	1	NA	NA	NA
13	34	34	55	A	NA	NA	6	1	NA	NA	NA
13	34	34	55	B	NA	1	8	1	NA	NA	NA
13	34	34	55	A	NA	NA	10	1	NA	NA	NA
13	34	34	55	C	NA	NA	5	1	NA	NA	NA
13	34	34	55	B	NA	NA	7	1	NA	NA	NA
13	34	34	55	A	NA	NA	5	1	NA	NA	NA
13	34	34	55	A	NA	NA	3	1	NA	NA	NA
13	34	34	55	A	NA	NA	2	1	NA	NA	NA
13	34	34	55	C	NA	NA	4	1	NA	NA	NA
13	34	34	55	B	NA	NA	1	1	NA	NA	NA
13	34	34	55	A	NA	NA	7	1	NA	NA	NA
13	34	34	55	A	NA	NA	14	1	NA	NA	NA
13	34	34	55	A	NA	NA	11	1	NA	NA	NA
13	34	34	55	A	NA	NA	2	1	NA	NA	NA
13	34	34	55	A	NA	NA	6	1	NA	NA	NA
13	34	34	55	C	NA	NA	6	1	NA	NA	NA
13	34	34	55	A	NA	1	8	1	NA	NA	NA
13	34	34	55	A	NA	NA	6	1	NA	NA	NA
13	34	34	55	C	NA	NA	7	1	NA	NA	NA
13	34	34	55	A	NA	NA	2	1	NA	NA	NA
13	34	34	55	C	NA	NA	8	1	NA	NA	NA
13	34	34	55	B	NA	NA	9	1	NA	NA	NA
13	34	34	55	B	NA	NA	1	1	NA	NA	NA
13	34	34	55	B	NA	NA	7	1	NA	NA	NA
13	34	34	55	B	NA	NA	1	1	NA	NA	NA
13	34	34	55	A	NA	NA	11	1	NA	NA	NA
13	34	34	55	B	NA	NA	1	1	NA	NA	NA
13	34	34	55	B	NA	NA	1	1	NA	NA	NA
13	34	34	55	A	NA	NA	3	1	NA	NA	NA
13	34	34	55	B	NA	NA	1	1	NA	NA	NA
13	34	34	55	A	NA	NA	5	1	NA	NA	NA
13	34	34	55	C	NA	NA	2	1	NA	NA	NA
13	34	34	55	A	NA	NA	2	1	NA	NA	NA
13	34	34	55	A	NA	NA	5	1	NA	NA	NA
13	34	34	55	A	NA	NA	14	1	NA	NA	NA
13	34	34	55	B	NA	NA	5	1	NA	NA	NA
13	34	34	55	A	NA	NA	2	1	NA	NA	NA
13	34	34	55	C	NA	NA	9	1	NA	NA	NA
13	34	34	55	C	NA	NA	1	1	NA	NA	NA
13	34	34	55	A	NA	NA	2	1	NA	NA	NA
13	34	34	55	B	NA	NA	1	1	NA	NA	NA
13	34	34	55	C	NA	NA	13	1	NA	NA	NA
13	34	34	55	A	NA	NA	8	1	NA	NA	NA
13	34	34	55	B	NA	NA	7	1	NA	NA	NA
13	34	34	55	A	NA	NA	8	1	NA	NA	NA
13	34	34	55	B	NA	NA	11	1	NA	NA	NA
13	34	34	55	A	NA	NA	11	1	NA	NA	NA
13	34	34	55	A	NA	NA	19	1	NA	NA	NA
13	34	34	55	B	NA	NA	7	1	NA	NA	NA
13	34	34	55	B	NA	NA	10	1	NA	NA	NA
13	34	34	55	C	NA	NA	6	1	NA	NA	NA
13	34	34	55	A	NA	NA	2	1	NA	NA	NA
13	34	34	55	A	NA	NA	10	1	NA	NA	NA
13	34	34	55	B	NA	NA	11	1	NA	NA	NA
13	34	34	55	C	NA	NA	5	1	NA	NA	NA
13	34	34	55	C	NA	NA	1	1	NA	NA	NA
13	34	34	55	C	NA	NA	1	1	NA	NA	NA
13	34	34	55	B	NA	NA	1	1	NA	NA	NA
13	34	34	55	B	NA	NA	1	1	NA	NA	NA
13	34	34	55	A	NA	NA	2	1	NA	NA	NA
13	34	34	55	B	NA	NA	12	1	NA	NA	NA
13	34	34	55	C	NA	NA	1	1	NA	NA	NA
13	34	34	55	C	NA	NA	7	1	NA	NA	NA
13	34	34	55	C	NA	NA	7	1	NA	NA	NA
13	34	34	55	B	NA	NA	7	1	NA	NA	NA
13	34	34	55	A	NA	NA	2	1	NA	NA	NA
13	34	34	55	C	NA	NA	7	1	NA	NA	NA
13	34	34	55	A	NA	NA	11	1	NA	NA	NA
13	34	34	55	C	NA	NA	8	1	NA	NA	NA
13	34	34	55	B	NA	NA	8	1	NA	NA	NA
13	34	34	55	B	NA	NA	8	1	NA	NA	NA
13	34	34	55	C	NA	NA	5	1	NA	NA	NA
13	34	34	55	B	NA	NA	1	1	NA	NA	NA
13	34	34	55	A	NA	NA	6	1	NA	NA	NA
13	34	34	55	C	NA	NA	5	1	NA	NA	NA
13	34	34	55	B	NA	NA	1	1	NA	NA	NA
13	34	34	55	A	NA	NA	6	1	NA	NA	NA
13	34	34	55	C	NA	NA	4	1	NA	NA	NA
13	34	34	55	C	NA	NA	5	1	NA	NA	NA
13	34	34	55	C	NA	1	8	1	NA	NA	NA
13	34	34	55	C	NA	NA	4	1	NA	NA	NA
13	34	34	55	B	NA	NA	9	1	NA	NA	NA
13	34	34	55	C	NA	NA	4	1	NA	NA	NA
13	34	34	55	C	NA	NA	5	1	NA	NA	NA
13	34	34	55	A	NA	NA	2	1	NA	NA	NA
13	34	34	55	C	NA	NA	13	1	NA	NA	NA
13	34	34	55	B	NA	NA	1	1	NA	NA	NA
13	34	34	55	A	NA	NA	2	1	NA	NA	NA
13	34	34	55	A	NA	NA	2	1	NA	NA	NA
13	34	34	55	A	NA	NA	2	1	NA	NA	NA
13	34	34	55	B	NA	NA	1	1	NA	NA	NA
13	34	34	55	B	NA	NA	6	1	NA	NA	NA
13	34	34	55	C	NA	NA	5	1	NA	NA	NA
13	34	34	55	C	NA	NA	15	1	NA	NA	NA
13	34	34	55	C	NA	NA	7	1	NA	NA	NA
13	34	34	55	A	NA	NA	9	1	NA	NA	NA
