# Supplementary material for: Competition and resource depletion shape the thermal response of population fitness in Aedes aegypti
Source: Commun Biol. 2022 Jan 19;5:66. doi: 10.1038/s42003-022-03030-7 (PMC8770499; doi:10.1038/s42003-022-03030-7)
Supplement: Supplementary file 5 — Supplementary Data 2 [file 42003_2022_3030_MOESM5_ESM.csv]

temp	food	rm	ci_temp	ci_food	ci_rm_lwr	ci_rm_upr
21.1	0.183	-0.1	18	0.183	-0.1	-0.1
21.2	0.183	-0.099272988	18.1	0.183	-0.1	-0.1
21.3	0.183	-0.093167875	18.2	0.183	-0.1	-0.1
21.4	0.183	-0.0872076	18.3	0.183	-0.1	-0.1
21.5	0.183	-0.081390729	18.4	0.183	-0.1	-0.1
21.6	0.183	-0.075715846	18.5	0.183	-0.1	-0.1
21.7	0.183	-0.070181553	18.6	0.183	-0.1	-0.1
21.8	0.183	-0.064786473	18.7	0.183	-0.1	-0.1
21.9	0.183	-0.059529246	18.8	0.183	-0.1	-0.1
22	0.183	-0.054408531	18.9	0.183	-0.1	-0.1
22.1	0.183	-0.049423005	19	0.183	-0.1	-0.1
22.2	0.183	-0.044571363	19.1	0.183	-0.1	-0.1
22.3	0.183	-0.039852317	19.2	0.183	-0.1	-0.1
22.4	0.183	-0.035264598	19.3	0.183	-0.1	-0.1
22.5	0.183	-0.030806953	19.4	0.183	-0.1	-0.097608931
22.6	0.183	-0.026478147	19.5	0.183	-0.1	-0.094586473
22.7	0.183	-0.022276963	19.6	0.183	-0.1	-0.091558796
22.8	0.183	-0.018202199	19.7	0.183	-0.1	-0.088562235
22.9	0.183	-0.014252669	19.8	0.183	-0.1	-0.084987243
23	0.183	-0.010427207	19.9	0.183	-0.1	-0.081444373
23.1	0.183	-0.00672466	20	0.183	-0.1	-0.078007651
23.2	0.183	-0.003143892	20.1	0.183	-0.1	-0.074772367
23.3	0.183	0.000316216	20.2	0.183	-0.1	-0.071544194
23.4	0.183	0.003656769	20.3	0.183	-0.1	-0.068737291
23.5	0.183	0.006878854	20.4	0.183	-0.1	-0.066434978
23.6	0.183	0.009983546	20.5	0.183	-0.1	-0.063532536
23.7	0.183	0.012971902	20.6	0.183	-0.1	-0.060928003
23.8	0.183	0.015844964	20.7	0.183	-0.1	-0.058154839
23.9	0.183	0.01860376	20.8	0.183	-0.1	-0.055679337
24	0.183	0.021249304	20.9	0.183	-0.1	-0.052480395
24.1	0.183	0.023782593	21	0.183	-0.1	-0.049306242
24.2	0.183	0.026204611	21.1	0.183	-0.1	-0.046149438
24.3	0.183	0.028516329	21.2	0.183	-0.1	-0.043043993
24.4	0.183	0.0307187	21.3	0.183	-0.1	-0.039420825
24.5	0.183	0.032812667	21.4	0.183	-0.1	-0.036607126
24.6	0.183	0.034799157	21.5	0.183	-0.1	-0.034036673
24.7	0.183	0.036679084	21.6	0.183	-0.1	-0.030815628
24.8	0.183	0.038453348	21.7	0.183	-0.1	-0.027310317
24.9	0.183	0.040122836	21.8	0.183	-0.1	-0.023961494
25	0.183	0.04168842	21.9	0.183	-0.1	-0.020499953
25.1	0.183	0.043150963	22	0.183	-0.097957042	-0.016595274
25.2	0.183	0.04451131	22.1	0.183	-0.091232593	-0.013426817
25.3	0.183	0.045770296	22.2	0.183	-0.085147734	-0.008039088
25.4	0.183	0.046928743	22.3	0.183	-0.078899174	-0.004269976
25.5	0.183	0.04798746	22.4	0.183	-0.072736782	0.001107834
25.6	0.183	0.048947243	22.5	0.183	-0.06793401	0.005222246
25.7	0.183	0.049808877	22.6	0.183	-0.06251958	0.009064836
25.8	0.183	0.050573133	22.7	0.183	-0.05771954	0.012803773
25.9	0.183	0.051240772	22.8	0.183	-0.052546117	0.016415842
26	0.183	0.051812541	22.9	0.183	-0.0485739	0.020163473
26.1	0.183	0.052289177	23	0.183	-0.045089105	0.023922128
26.2	0.183	0.052671403	23.1	0.183	-0.041605335	0.029445963
26.3	0.183	0.052959932	23.2	0.183	-0.037690489	0.033317763
26.4	0.183	0.053155466	23.3	0.183	-0.035124467	0.036587237
26.5	0.183	0.053258694	23.4	0.183	-0.032065381	0.040967062
26.6	0.183	0.053270295	23.5	0.183	-0.028939352	0.044538161
26.7	0.183	0.053190936	23.6	0.183	-0.026074434	0.048080085
26.8	0.183	0.053021274	23.7	0.183	-0.023284381	0.052100259
26.9	0.183	0.052761953	23.8	0.183	-0.020328436	0.056294925
27	0.183	0.052413609	23.9	0.183	-0.017827069	0.059385096
27.1	0.183	0.051976866	24	0.183	-0.015601601	0.062304012
27.2	0.183	0.051452336	24.1	0.183	-0.013325105	0.065263472
27.3	0.183	0.050840623	24.2	0.183	-0.01114768	0.068163554
27.4	0.183	0.050142319	24.3	0.183	-0.009253199	0.070827973
27.5	0.183	0.049358006	24.4	0.183	-0.007426333	0.07303564
27.6	0.183	0.048488256	24.5	0.183	-0.006107708	0.075027958
27.7	0.183	0.04753363	24.6	0.183	-0.004682473	0.07688174
27.8	0.183	0.046494681	24.7	0.183	-0.003133191	0.078544495
27.9	0.183	0.045371951	24.8	0.183	-0.001991726	0.080276948
28	0.183	0.044165971	24.9	0.183	-0.000664866	0.08178549
28.1	0.183	0.042877265	25	0.183	0.000818912	0.083355841
28.2	0.183	0.041506344	25.1	0.183	0.001957104	0.084755607
28.3	0.183	0.040053713	25.2	0.183	0.003002307	0.085699157
28.4	0.183	0.038519865	25.3	0.183	0.004037989	0.086820832
28.5	0.183	0.036905285	25.4	0.183	0.005113451	0.087828116
28.6	0.183	0.035210447	25.5	0.183	0.006182599	0.088895283
28.7	0.183	0.033435819	25.6	0.183	0.007178906	0.089376848
28.8	0.183	0.031581858	25.7	0.183	0.008005645	0.089849868
28.9	0.183	0.02964901	25.8	0.183	0.008713196	0.090546901
29	0.183	0.027637717	25.9	0.183	0.009177589	0.09078264
29.1	0.183	0.025548407	26	0.183	0.009411711	0.090755014
29.2	0.183	0.023381503	26.1	0.183	0.009809746	0.090524116
29.3	0.183	0.021137418	26.2	0.183	0.010194607	0.090697725
29.4	0.183	0.018816556	26.3	0.183	0.010423987	0.090411355
29.5	0.183	0.016419313	26.4	0.183	0.010895125	0.090325337
29.6	0.183	0.013946077	26.5	0.183	0.011265102	0.090500749
29.7	0.183	0.011397227	26.6	0.183	0.01144112	0.090480826
29.8	0.183	0.008773133	26.7	0.183	0.011587407	0.089965473
29.9	0.183	0.006074159	26.8	0.183	0.011762175	0.089977493
30	0.183	0.003300659	26.9	0.183	0.011864526	0.089730602
30.1	0.183	0.00045298	27	0.183	0.011916658	0.089250116
30.2	0.183	-0.00246854	27.1	0.183	0.011831794	0.088663289
30.3	0.183	-0.00546357	27.2	0.183	0.011691959	0.08786781
30.4	0.183	-0.008531788	27.3	0.183	0.011500658	0.086701026
30.5	0.183	-0.011672877	27.4	0.183	0.011173841	0.08577933
30.6	0.183	-0.01488653	27.5	0.183	0.010740051	0.085033286
30.7	0.183	-0.018172448	27.6	0.183	0.010252565	0.084048889
30.8	0.183	-0.021530339	27.7	0.183	0.009684564	0.083071269
30.9	0.183	-0.024959917	27.8	0.183	0.008854804	0.081891798
31	0.183	-0.028460906	27.9	0.183	0.00805882	0.080619404
31.1	0.183	-0.032033034	28	0.183	0.007200468	0.079341479
31.2	0.183	-0.035676041	28.1	0.183	0.006368805	0.07770657
31.3	0.183	-0.03938967	28.2	0.183	0.005249733	0.076194662
31.4	0.183	-0.043173672	28.3	0.183	0.003798912	0.075157543
31.5	0.183	-0.047027808	28.4	0.183	0.001958732	0.073224969
31.6	0.183	-0.050951842	28.5	0.183	0.001077219	0.071294453
31.7	0.183	-0.054945548	28.6	0.183	-0.000852587	0.069448034
31.8	0.183	-0.059008705	28.7	0.183	-0.002800771	0.068014813
31.9	0.183	-0.063141101	28.8	0.183	-0.004831184	0.06648705
32	0.183	-0.067342529	28.9	0.183	-0.0062954	0.064567004
32.1	0.183	-0.071612789	29	0.183	-0.008208535	0.06246465
32.2	0.183	-0.075951688	29.1	0.183	-0.010155769	0.060482466
32.3	0.183	-0.08035904	29.2	0.183	-0.011867011	0.058446811
32.4	0.183	-0.084834666	29.3	0.183	-0.013832849	0.056327643
32.5	0.183	-0.089378392	29.4	0.183	-0.015943585	0.054111203
32.6	0.183	-0.093990052	29.5	0.183	-0.018019906	0.051481667
32.7	0.183	-0.098669486	29.6	0.183	-0.020204396	0.048653848
32.8	0.183	-0.1	29.7	0.183	-0.023045079	0.046105139
13.2	0.367	-0.1	29.8	0.183	-0.025863865	0.043271806
13.3	0.367	-0.09975974	29.9	0.183	-0.027724131	0.040818833
13.4	0.367	-0.097940169	30	0.183	-0.03015993	0.038440075
13.5	0.367	-0.096120763	30.1	0.183	-0.033221949	0.035436861
13.6	0.367	-0.094301521	30.2	0.183	-0.036457891	0.032842116
13.7	0.367	-0.092482445	30.3	0.183	-0.039280253	0.029499888
13.8	0.367	-0.090663533	30.4	0.183	-0.043240554	0.026650319
13.9	0.367	-0.088844785	30.5	0.183	-0.046726434	0.023356032
14	0.367	-0.087026203	30.6	0.183	-0.049728282	0.019996647
14.1	0.367	-0.085207784	30.7	0.183	-0.05277724	0.016513632
14.2	0.367	-0.083389531	30.8	0.183	-0.056498598	0.012930139
14.3	0.367	-0.081571442	30.9	0.183	-0.060296805	0.009134593
14.4	0.367	-0.079753518	31	0.183	-0.063700259	0.005505727
14.5	0.367	-0.077935758	31.1	0.183	-0.067607532	0.001667438
14.6	0.367	-0.076118163	31.2	0.183	-0.071523113	-0.002023287
14.7	0.367	-0.074300732	31.3	0.183	-0.075286257	-0.005427192
14.8	0.367	-0.072483466	31.4	0.183	-0.079468643	-0.009168665
14.9	0.367	-0.070666365	31.5	0.183	-0.083409525	-0.013320499
15	0.367	-0.068849428	31.6	0.183	-0.087321962	-0.016628111
15.1	0.367	-0.067032655	31.7	0.183	-0.091156348	-0.020162341
15.2	0.367	-0.065216047	31.8	0.183	-0.095008939	-0.024181843
15.3	0.367	-0.063399603	31.9	0.183	-0.098897612	-0.028583361
15.4	0.367	-0.061583324	32	0.183	-0.1	-0.032988665
15.5	0.367	-0.059767209	32.1	0.183	-0.1	-0.037756795
15.6	0.367	-0.057951259	32.2	0.183	-0.1	-0.042118531
15.7	0.367	-0.056135473	32.3	0.183	-0.1	-0.046813903
15.8	0.367	-0.054319851	32.4	0.183	-0.1	-0.051743886
15.9	0.367	-0.052504394	32.5	0.183	-0.1	-0.057143471
16	0.367	-0.050689101	32.6	0.183	-0.1	-0.061974955
16.1	0.367	-0.048873972	32.7	0.183	-0.1	-0.066577854
16.2	0.367	-0.047059008	32.8	0.183	-0.1	-0.071830343
16.3	0.367	-0.045244208	32.9	0.183	-0.1	-0.076687799
16.4	0.367	-0.043429572	33	0.183	-0.1	-0.081814585
16.5	0.367	-0.041615101	33.1	0.183	-0.1	-0.086863735
16.6	0.367	-0.039800793	33.2	0.183	-0.1	-0.092713596
16.7	0.367	-0.037986651	33.3	0.183	-0.1	-0.097774248
16.8	0.367	-0.036172672	33.4	0.183	-0.1	-0.1
16.9	0.367	-0.034358857	33.5	0.183	-0.1	-0.1
17	0.367	-0.032545207	33.6	0.183	-0.1	-0.1
17.1	0.367	-0.030731721	33.7	0.183	-0.1	-0.1
17.2	0.367	-0.028918399	33.8	0.183	-0.1	-0.1
17.3	0.367	-0.027105241	33.9	0.183	-0.1	-0.1
17.4	0.367	-0.025292248	34	0.183	-0.1	-0.1
17.5	0.367	-0.023479418	34.1	0.183	-0.1	-0.1
17.6	0.367	-0.021666753	34.2	0.183	-0.1	-0.1
17.7	0.367	-0.019854251	34.3	0.183	-0.1	-0.1
17.8	0.367	-0.018041914	34.4	0.183	-0.1	-0.1
17.9	0.367	-0.016229741	34.5	0.183	-0.1	-0.1
18	0.367	-0.014417732	34.6	0.183	-0.1	-0.1
18.1	0.367	-0.012605887	34.7	0.183	-0.1	-0.1
18.2	0.367	-0.010794206	34.8	0.183	-0.1	-0.1
18.3	0.367	-0.008982689	34.9	0.183	-0.1	-0.1
18.4	0.367	-0.007171336	35	0.183	-0.1	-0.1
18.5	0.367	-0.005360147	35.1	0.183	-0.1	-0.1
18.6	0.367	-0.003549121	35.2	0.183	-0.1	-0.1
18.7	0.367	-0.00173826	35.3	0.183	-0.1	-0.1
18.8	0.367	7.24E-05	35.4	0.183	-0.1	-0.1
18.9	0.367	0.00188297	35.5	0.183	-0.1	-0.1
19	0.367	0.00369334	35.6	0.183	-0.1	-0.1
19.1	0.367	0.005503545	35.7	0.183	-0.1	-0.1
19.2	0.367	0.007313587	35.8	0.183	-0.1	-0.1
19.3	0.367	0.009123465	35.9	0.183	-0.1	-0.1
19.4	0.367	0.010933179	36	0.183	-0.1	-0.1
19.5	0.367	0.012742729	11.5	0.367	-0.1	-0.083703386
19.6	0.367	0.014552115	11.6	0.367	-0.1	-0.082190221
19.7	0.367	0.016361338	11.7	0.367	-0.1	-0.080677171
19.8	0.367	0.018170396	11.8	0.367	-0.1	-0.079164235
19.9	0.367	0.019979291	11.9	0.367	-0.1	-0.077651412
20	0.367	0.021788022	12	0.367	-0.1	-0.076142076
20.1	0.367	0.02359659	12.1	0.367	-0.1	-0.074657995
20.2	0.367	0.025404993	12.2	0.367	-0.1	-0.073174023
20.3	0.367	0.027213233	12.3	0.367	-0.1	-0.07169016
20.4	0.367	0.02902131	12.4	0.367	-0.1	-0.070206408
20.5	0.367	0.030829222	12.5	0.367	-0.1	-0.068722765
20.6	0.367	0.032636971	12.6	0.367	-0.1	-0.067239232
20.7	0.367	0.034444557	12.7	0.367	-0.1	-0.065755808
20.8	0.367	0.036251978	12.8	0.367	-0.1	-0.064272494
20.9	0.367	0.038059236	12.9	0.367	-0.1	-0.06278929
21	0.367	0.03986633	13	0.367	-0.1	-0.061306196
21.1	0.367	0.041673261	13.1	0.367	-0.1	-0.059823211
21.2	0.367	0.043480028	13.2	0.367	-0.1	-0.058340336
21.3	0.367	0.045286632	13.3	0.367	-0.1	-0.05685757
21.4	0.367	0.047093072	13.4	0.367	-0.1	-0.055374914
21.5	0.367	0.048899348	13.5	0.367	-0.1	-0.053892367
21.6	0.367	0.050705461	13.6	0.367	-0.1	-0.052409931
21.7	0.367	0.05251141	13.7	0.367	-0.1	-0.050927603
21.8	0.367	0.054317195	13.8	0.367	-0.1	-0.049445386
21.9	0.367	0.056122818	13.9	0.367	-0.1	-0.047963278
22	0.367	0.057928276	14	0.367	-0.1	-0.046481279
22.1	0.367	0.059733571	14.1	0.367	-0.1	-0.044921305
22.2	0.367	0.061538702	14.2	0.367	-0.1	-0.043349382
22.3	0.367	0.06334367	14.3	0.367	-0.1	-0.041780294
22.4	0.367	0.065148474	14.4	0.367	-0.1	-0.040211329
22.5	0.367	0.066953115	14.5	0.367	-0.1	-0.038642486
22.6	0.367	0.068757592	14.6	0.367	-0.1	-0.037090713
22.7	0.367	0.070561905	14.7	0.367	-0.1	-0.03564395
22.8	0.367	0.072366055	14.8	0.367	-0.1	-0.03420138
22.9	0.367	0.074170041	14.9	0.367	-0.1	-0.032758914
23	0.367	0.075973864	15	0.367	-0.1	-0.031316552
23.1	0.367	0.077777522	15.1	0.367	-0.1	-0.029874293
23.2	0.367	0.079581017	15.2	0.367	-0.1	-0.028424863
23.3	0.367	0.081384348	15.3	0.367	-0.1	-0.026890349
23.4	0.367	0.083187515	15.4	0.367	-0.1	-0.02537466
23.5	0.367	0.084990517	15.5	0.367	-0.098264717	-0.023859086
23.6	0.367	0.086793356	15.6	0.367	-0.096036104	-0.022343626
23.7	0.367	0.08859603	15.7	0.367	-0.093769507	-0.020800486
23.8	0.367	0.09039854	15.8	0.367	-0.091519183	-0.019256011
23.9	0.367	0.092200886	15.9	0.367	-0.089380181	-0.017715342
24	0.367	0.094003066	16	0.367	-0.087241407	-0.016174791
24.1	0.367	0.095805082	16.1	0.367	-0.08510286	-0.014634358
24.2	0.367	0.097606932	16.2	0.367	-0.082964541	-0.013060031
24.3	0.367	0.099408617	16.3	0.367	-0.08082645	-0.011476271
24.4	0.367	0.101210136	16.4	0.367	-0.078669529	-0.009892635
24.5	0.367	0.103011489	16.5	0.367	-0.0764956	-0.008309125
24.6	0.367	0.104812675	16.6	0.367	-0.074321906	-0.00672574
24.7	0.367	0.106613693	16.7	0.367	-0.072236712	-0.00514248
24.8	0.367	0.108414544	16.8	0.367	-0.070153225	-0.003595431
24.9	0.367	0.110215227	16.9	0.367	-0.068018127	-0.002153962
25	0.367	0.11201574	17	0.367	-0.065881039	-0.000712597
25.1	0.367	0.113816083	17.1	0.367	-0.063727986	0.000763446
25.2	0.367	0.115616255	17.2	0.367	-0.061544488	0.002302575
25.3	0.367	0.117416255	17.3	0.367	-0.059361228	0.003841586
25.4	0.367	0.119216082	17.4	0.367	-0.057178205	0.005380477
25.5	0.367	0.121015733	17.5	0.367	-0.05499542	0.006919251
25.6	0.367	0.122815208	17.6	0.367	-0.052812453	0.00845752
25.7	0.367	0.124614504	17.7	0.367	-0.050770914	0.009929897
25.8	0.367	0.126413619	17.8	0.367	-0.048744572	0.011387174
25.9	0.367	0.128212551	17.9	0.367	-0.046613232	0.012911153
26	0.367	0.130011297	18	0.367	-0.044515291	0.014492577
26.1	0.367	0.131809853	18.1	0.367	-0.042419275	0.016068607
26.2	0.367	0.133608216	18.2	0.367	-0.040293469	0.017649966
26.3	0.367	0.135406382	18.3	0.367	-0.038167889	0.019228087
26.4	0.367	0.137204345	18.4	0.367	-0.036163204	0.020776319
26.5	0.367	0.1390021	18.5	0.367	-0.034198248	0.02230007
26.6	0.367	0.140799641	18.6	0.367	-0.032229875	0.02382907
26.7	0.367	0.142596961	18.7	0.367	-0.030203021	0.025392108
26.8	0.367	0.144394051	18.8	0.367	-0.028040488	0.026932225
26.9	0.367	0.146190902	18.9	0.367	-0.025873082	0.028464114
27	0.367	0.147987504	19	0.367	-0.02370591	0.029969812
27.1	0.367	0.149783844	19.1	0.367	-0.021538973	0.031475397
27.2	0.367	0.151579908	19.2	0.367	-0.019372271	0.032980868
27.3	0.367	0.153375682	19.3	0.367	-0.017205803	0.034486225
27.4	0.367	0.155171146	19.4	0.367	-0.015124801	0.03599147
27.5	0.367	0.156966281	19.5	0.367	-0.013048427	0.0374966
27.6	0.367	0.158761064	19.6	0.367	-0.011024386	0.039000111
27.7	0.367	0.160555468	19.7	0.367	-0.008991167	0.040498242
27.8	0.367	0.162349462	19.8	0.367	-0.006880321	0.041996261
27.9	0.367	0.164143014	19.9	0.367	-0.004704267	0.043418121
28	0.367	0.165936084	20	0.367	-0.002527989	0.044825202
28.1	0.367	0.167728627	20.1	0.367	-0.000351949	0.046336267
28.2	0.367	0.169520594	20.2	0.367	0.001827601	0.047865881
28.3	0.367	0.171311927	20.3	0.367	0.004162118	0.049395377
28.4	0.367	0.173102562	20.4	0.367	0.006528117	0.050924757
28.5	0.367	0.174892423	20.5	0.367	0.008603705	0.052451669
28.6	0.367	0.176681426	20.6	0.367	0.010572282	0.053920416
28.7	0.367	0.178469477	20.7	0.367	0.012704599	0.05537483
28.8	0.367	0.180256465	20.8	0.367	0.014821022	0.056828018
28.9	0.367	0.182042267	20.9	0.367	0.017021361	0.0582808
29	0.367	0.183826742	21	0.367	0.019088171	0.059733476
29.1	0.367	0.185609729	21.1	0.367	0.021117128	0.061251537
29.2	0.367	0.187391046	21.2	0.367	0.02310326	0.062804741
29.3	0.367	0.189170486	21.3	0.367	0.025091269	0.064357823
29.4	0.367	0.190947813	21.4	0.367	0.02718758	0.065983844
29.5	0.367	0.19272276	21.5	0.367	0.029217268	0.067534479
29.6	0.367	0.194495021	21.6	0.367	0.03124675	0.069100771
29.7	0.367	0.19626425	21.7	0.367	0.033285906	0.070688217
29.8	0.367	0.198030055	21.8	0.367	0.035308684	0.072127833
29.9	0.367	0.199791988	21.9	0.367	0.037200796	0.073636565
30	0.367	0.201549541	22	0.367	0.03936528	0.075109556
30.1	0.367	0.203302137	22.1	0.367	0.041401684	0.076580668
30.2	0.367	0.205049119	22.2	0.367	0.043442145	0.078035842
30.3	0.367	0.206789741	22.3	0.367	0.045649873	0.079563773
30.4	0.367	0.208523157	22.4	0.367	0.047882307	0.081234638
30.5	0.367	0.210248404	22.5	0.367	0.050072383	0.082902762
30.6	0.367	0.211964389	22.6	0.367	0.052141878	0.084562879
30.7	0.367	0.213669869	22.7	0.367	0.054094115	0.086117426
30.8	0.367	0.215363433	22.8	0.367	0.05604616	0.087675769
30.9	0.367	0.217043478	22.9	0.367	0.057998014	0.089233989
31	0.367	0.218708182	23	0.367	0.059955963	0.090792088
31.1	0.367	0.220355478	23.1	0.367	0.062017329	0.092399302
31.2	0.367	0.221983017	23.2	0.367	0.064079478	0.094096165
31.3	0.367	0.22358813	23.3	0.367	0.066051961	0.095611368
31.4	0.367	0.225167788	23.4	0.367	0.068069727	0.097118218
31.5	0.367	0.22671855	23.5	0.367	0.070128851	0.098757711
31.6	0.367	0.228236508	23.6	0.367	0.072004048	0.100521418
31.7	0.367	0.229717226	23.7	0.367	0.073967448	0.102189567
31.8	0.367	0.231155665	23.8	0.367	0.075901289	0.103912735
31.9	0.367	0.232546106	23.9	0.367	0.077925093	0.105613644
32	0.367	0.233882054	24	0.367	0.079954558	0.107351623
32.1	0.367	0.235156136	24.1	0.367	0.082074212	0.109035308
32.2	0.367	0.236359979	24.2	0.367	0.084212121	0.110672421
32.3	0.367	0.237484082	24.3	0.367	0.086340957	0.112362894
32.4	0.367	0.238517657	24.4	0.367	0.088268887	0.114008786
32.5	0.367	0.239448457	24.5	0.367	0.09009863	0.115732528
32.6	0.367	0.240262582	24.6	0.367	0.092273808	0.117456079
32.7	0.367	0.240944254	24.7	0.367	0.094141336	0.119228417
32.8	0.367	0.241475566	24.8	0.367	0.095985953	0.121009608
32.9	0.367	0.241836192	24.9	0.367	0.097858756	0.12278363
33	0.367	0.242003065	25	0.367	0.099693027	0.124498607
33.1	0.367	0.241950005	25.1	0.367	0.101542431	0.126274446
33.2	0.367	0.241647302	25.2	0.367	0.103399251	0.128023439
33.3	0.367	0.241061242	25.3	0.367	0.105319938	0.129726938
33.4	0.367	0.240153565	25.4	0.367	0.10714662	0.131460844
33.5	0.367	0.238880859	25.5	0.367	0.108948806	0.133177703
33.6	0.367	0.237193863	25.6	0.367	0.110904665	0.134810462
33.7	0.367	0.235036682	25.7	0.367	0.112741344	0.136610208
33.8	0.367	0.232345899	25.8	0.367	0.114529131	0.138338765
33.9	0.367	0.22904956	25.9	0.367	0.116470461	0.140229297
34	0.367	0.225066032	26	0.367	0.118331298	0.141926854
34.1	0.367	0.220302702	26.1	0.367	0.120222368	0.143753235
34.2	0.367	0.214654503	26.2	0.367	0.122222849	0.145775184
34.3	0.367	0.208002243	26.3	0.367	0.124050985	0.147557446
34.4	0.367	0.200210713	26.4	0.367	0.125798564	0.149338931
34.5	0.367	0.191126535	26.5	0.367	0.127654603	0.151121708
34.6	0.367	0.180575729	26.6	0.367	0.129461691	0.153155831
34.7	0.367	0.168360953	26.7	0.367	0.131334396	0.155033767
34.8	0.367	0.154258369	26.8	0.367	0.133108743	0.156874949
34.9	0.367	0.138014093	26.9	0.367	0.134839988	0.158864901
35	0.367	0.119340175	27	0.367	0.136561626	0.160864394
35.1	0.367	0.097910033	27.1	0.367	0.138227241	0.162859597
35.2	0.367	0.073353283	27.2	0.367	0.13989518	0.164855391
35.3	0.367	0.045249874	27.3	0.367	0.141816231	0.166770547
35.4	0.367	0.013123444	27.4	0.367	0.14374269	0.168747697
35.5	0.367	-0.023566215	27.5	0.367	0.145336746	0.170831572
35.6	0.367	-0.065431698	27.6	0.367	0.146959659	0.172527
35.7	0.367	-0.1	27.7	0.367	0.148684233	0.174612125
11.5	0.55	-0.1	27.8	0.367	0.150158194	0.176411703
11.6	0.55	-0.072550046	27.9	0.367	0.151632696	0.178502623
11.7	0.55	-0.070986418	28	0.367	0.1533659	0.180654281
11.8	0.55	-0.069422912	28.1	0.367	0.154835165	0.182744879
11.9	0.55	-0.067859527	28.2	0.367	0.156493859	0.184730547
12	0.55	-0.066296265	28.3	0.367	0.158153964	0.186806314
12.1	0.55	-0.064733124	28.4	0.367	0.159813926	0.188893964
12.2	0.55	-0.063170104	28.5	0.367	0.161473744	0.190985119
12.3	0.55	-0.061607207	28.6	0.367	0.163202709	0.193066163
12.4	0.55	-0.060044431	28.7	0.367	0.164804491	0.195139863
12.5	0.55	-0.058481777	28.8	0.367	0.166471287	0.197177858
12.6	0.55	-0.056919245	28.9	0.367	0.168135991	0.199157419
12.7	0.55	-0.055356835	29	0.367	0.16979319	0.201200692
12.8	0.55	-0.053794546	29.1	0.367	0.171480793	0.203237422
12.9	0.55	-0.052232379	29.2	0.367	0.17313216	0.205262914
13	0.55	-0.050670334	29.3	0.367	0.17479762	0.207204629
13.1	0.55	-0.04910841	29.4	0.367	0.176398952	0.209200194
13.2	0.55	-0.047546608	29.5	0.367	0.178024331	0.211261986
13.3	0.55	-0.045984927	29.6	0.367	0.179592368	0.213217489
13.4	0.55	-0.044423369	29.7	0.367	0.181179333	0.215254027
13.5	0.55	-0.042861931	29.8	0.367	0.18280174	0.217224831
13.6	0.55	-0.041300616	29.9	0.367	0.184357152	0.219176279
13.7	0.55	-0.039739422	30	0.367	0.185889283	0.221091475
13.8	0.55	-0.03817835	30.1	0.367	0.187417976	0.222983127
13.9	0.55	-0.036617399	30.2	0.367	0.188837735	0.224926508
14	0.55	-0.03505657	30.3	0.367	0.190243688	0.226875145
14.1	0.55	-0.033495863	30.4	0.367	0.191866285	0.228812288
14.2	0.55	-0.031935277	30.5	0.367	0.193487791	0.230725936
14.3	0.55	-0.030374813	30.6	0.367	0.195041289	0.232613575
14.4	0.55	-0.02881447	30.7	0.367	0.196563782	0.234396889
14.5	0.55	-0.027254249	30.8	0.367	0.198083649	0.235994162
14.6	0.55	-0.025694149	30.9	0.367	0.199599555	0.237689359
14.7	0.55	-0.024134171	31	0.367	0.201110837	0.239449445
14.8	0.55	-0.022574315	31.1	0.367	0.202612386	0.241168157
14.9	0.55	-0.02101458	31.2	0.367	0.204142478	0.242841276
15	0.55	-0.019454967	31.3	0.367	0.205707035	0.244480836
15.1	0.55	-0.017895475	31.4	0.367	0.207257822	0.246074628
15.2	0.55	-0.016336105	31.5	0.367	0.208792706	0.247518643
15.3	0.55	-0.014776856	31.6	0.367	0.21016109	0.248874369
15.4	0.55	-0.013217729	31.7	0.367	0.21151197	0.250256019
15.5	0.55	-0.011658723	31.8	0.367	0.212871176	0.251615965
15.6	0.55	-0.010099839	31.9	0.367	0.214276891	0.252852957
15.7	0.55	-0.008541076	32	0.367	0.215717473	0.253960365
15.8	0.55	-0.006982435	32.1	0.367	0.217136438	0.255272347
15.9	0.55	-0.005423916	32.2	0.367	0.218339092	0.256053482
16	0.55	-0.003865518	32.3	0.367	0.219694132	0.25663381
16.1	0.55	-0.002307242	32.4	0.367	0.22115301	0.257146775
16.2	0.55	-0.000749087	32.5	0.367	0.222225051	0.257930164
16.3	0.55	0.000808946	32.6	0.367	0.223255537	0.258263903
16.4	0.55	0.002366858	32.7	0.367	0.224382953	0.258438693
16.5	0.55	0.003924647	32.8	0.367	0.22523997	0.258928868
16.6	0.55	0.005482316	32.9	0.367	0.22604301	0.259023055
16.7	0.55	0.007039862	33	0.367	0.226196177	0.258407727
16.8	0.55	0.008597287	33.1	0.367	0.226635621	0.257736893
16.9	0.55	0.01015459	33.2	0.367	0.226806526	0.257313274
17	0.55	0.011711771	33.3	0.367	0.22624059	0.256358176
17.1	0.55	0.013268831	33.4	0.367	0.225515054	0.25568755
17.2	0.55	0.014825769	33.5	0.367	0.224113472	0.254862149
17.3	0.55	0.016382584	33.6	0.367	0.221271166	0.253637448
17.4	0.55	0.017939278	33.7	0.367	0.21868688	0.252619163
17.5	0.55	0.01949585	33.8	0.367	0.215085353	0.250918707
17.6	0.55	0.021052299	33.9	0.367	0.210614097	0.248237257
17.7	0.55	0.022608627	34	0.367	0.204843342	0.245615482
17.8	0.55	0.024164832	34.1	0.367	0.198126936	0.242866001
17.9	0.55	0.025720915	34.2	0.367	0.190886964	0.23986648
18	0.55	0.027276875	34.3	0.367	0.182526035	0.236401642
18.1	0.55	0.028832713	34.4	0.367	0.172548416	0.231905048
18.2	0.55	0.030388428	34.5	0.367	0.161326255	0.226653727
18.3	0.55	0.03194402	34.6	0.367	0.14849485	0.221004093
18.4	0.55	0.033499489	34.7	0.367	0.134495924	0.213204817
18.5	0.55	0.035054835	34.8	0.367	0.118446179	0.203587282
18.6	0.55	0.036610058	34.9	0.367	0.099993184	0.191749607
18.7	0.55	0.038165157	35	0.367	0.079667768	0.177167145
18.8	0.55	0.039720132	35.1	0.367	0.056765654	0.159477908
18.9	0.55	0.041274983	35.2	0.367	0.031525744	0.138716832
19	0.55	0.04282971	35.3	0.367	0.003299298	0.113101192
19.1	0.55	0.044384312	35.4	0.367	-0.028477136	0.082219127
19.2	0.55	0.04593879	35.5	0.367	-0.06353103	0.044558957
19.3	0.55	0.047493142	35.6	0.367	-0.1	-0.000980032
19.4	0.55	0.049047368	35.7	0.367	-0.1	-0.056998054
19.5	0.55	0.050601468	35.8	0.367	-0.1	-0.1
19.6	0.55	0.052155442	35.9	0.367	-0.1	-0.1
19.7	0.55	0.053709288	36	0.367	-0.1	-0.1
19.8	0.55	0.055263007	11.5	0.55	-0.1	-0.00644389
19.9	0.55	0.056816598	11.6	0.55	-0.1	-0.005412663
20	0.55	0.058370059	11.7	0.55	-0.1	-0.004311035
20.1	0.55	0.059923391	11.8	0.55	-0.1	-0.003209467
20.2	0.55	0.061476593	11.9	0.55	-0.1	-0.00210796
20.3	0.55	0.063029663	12	0.55	-0.1	-0.001006514
20.4	0.55	0.064582601	12.1	0.55	-0.1	9.49E-05
20.5	0.55	0.066135406	12.2	0.55	-0.1	0.001196197
20.6	0.55	0.067688076	12.3	0.55	-0.1	0.002297461
20.7	0.55	0.069240611	12.4	0.55	-0.1	0.003398665
20.8	0.55	0.070793009	12.5	0.55	-0.1	0.00446086
20.9	0.55	0.072345268	12.6	0.55	-0.1	0.005466711
21	0.55	0.073897388	12.7	0.55	-0.1	0.006472512
21.1	0.55	0.075449366	12.8	0.55	-0.1	0.007478262
21.2	0.55	0.0770012	12.9	0.55	-0.1	0.008483961
21.3	0.55	0.078552889	13	0.55	-0.1	0.00948961
21.4	0.55	0.08010443	13.1	0.55	-0.1	0.010495208
21.5	0.55	0.081655821	13.2	0.55	-0.1	0.011500756
21.6	0.55	0.083207059	13.3	0.55	-0.1	0.012506253
21.7	0.55	0.084758141	13.4	0.55	-0.1	0.013511699
21.8	0.55	0.086309065	13.5	0.55	-0.1	0.014517095
21.9	0.55	0.087859827	13.6	0.55	-0.1	0.01552244
22	0.55	0.089410423	13.7	0.55	-0.1	0.016527734
22.1	0.55	0.090960849	13.8	0.55	-0.1	0.017532978
22.2	0.55	0.092511101	13.9	0.55	-0.1	0.018538171
22.3	0.55	0.094061174	14	0.55	-0.099197607	0.019670325
22.4	0.55	0.095611064	14.1	0.55	-0.097009104	0.020814352
22.5	0.55	0.097160764	14.2	0.55	-0.094820838	0.021958314
22.6	0.55	0.098710268	14.3	0.55	-0.092632811	0.02310221
22.7	0.55	0.100259571	14.4	0.55	-0.090445021	0.024246041
22.8	0.55	0.101808664	14.5	0.55	-0.088257469	0.025389806
22.9	0.55	0.10335754	14.6	0.55	-0.086070155	0.026533506
23	0.55	0.104906191	14.7	0.55	-0.083883078	0.02767714
23.1	0.55	0.106454607	14.8	0.55	-0.08169624	0.028820709
23.2	0.55	0.108002779	14.9	0.55	-0.07950964	0.029964212
23.3	0.55	0.109550696	15	0.55	-0.077323278	0.03110765
23.4	0.55	0.111098346	15.1	0.55	-0.075130872	0.032251022
23.5	0.55	0.112645716	15.2	0.55	-0.07293825	0.033394329
23.6	0.55	0.114192792	15.3	0.55	-0.070745867	0.03453757
23.7	0.55	0.115739561	15.4	0.55	-0.068649312	0.035680746
23.8	0.55	0.117286004	15.5	0.55	-0.066639766	0.036823856
23.9	0.55	0.118832105	15.6	0.55	-0.06463042	0.03796524
24	0.55	0.120377844	15.7	0.55	-0.062607528	0.039101622
24.1	0.55	0.121923201	15.8	0.55	-0.060384749	0.04023794
24.2	0.55	0.123468153	15.9	0.55	-0.058175177	0.041374193
24.3	0.55	0.125012676	16	0.55	-0.056104262	0.042510381
24.4	0.55	0.126556742	16.1	0.55	-0.05403356	0.043602535
24.5	0.55	0.128100324	16.2	0.55	-0.051963073	0.044583457
24.6	0.55	0.129643389	16.3	0.55	-0.049892801	0.045564331
24.7	0.55	0.131185904	16.4	0.55	-0.047822743	0.046545156
24.8	0.55	0.132727832	16.5	0.55	-0.0457529	0.047525934
24.9	0.55	0.134269133	16.6	0.55	-0.043682849	0.048506663
25	0.55	0.135809764	16.7	0.55	-0.041608292	0.04953244
25.1	0.55	0.137349678	16.8	0.55	-0.039533952	0.050660143
25.2	0.55	0.138888823	16.9	0.55	-0.037459828	0.051787782
25.3	0.55	0.140427145	17	0.55	-0.035385921	0.052915357
25.4	0.55	0.141964584	17.1	0.55	-0.03331223	0.054042869
25.5	0.55	0.143501074	17.2	0.55	-0.031238757	0.055170316
25.6	0.55	0.145036545	17.3	0.55	-0.029165501	0.0562977
25.7	0.55	0.146570921	17.4	0.55	-0.027092463	0.057510032
25.8	0.55	0.148104119	17.5	0.55	-0.025019643	0.058766432
25.9	0.55	0.14963605	17.6	0.55	-0.022947041	0.060017063
26	0.55	0.151166615	17.7	0.55	-0.02105183	0.061258664
26.1	0.55	0.15269571	17.8	0.55	-0.019251662	0.062405486
26.2	0.55	0.154223221	17.9	0.55	-0.017392017	0.063276892
26.3	0.55	0.155749022	18	0.55	-0.015294945	0.064169741
26.4	0.55	0.157272981	18.1	0.55	-0.013094396	0.065302535
26.5	0.55	0.158794952	18.2	0.55	-0.010942688	0.066430994
26.6	0.55	0.160314776	18.3	0.55	-0.009009909	0.067555719
26.7	0.55	0.161832284	18.4	0.55	-0.006924889	0.06868038
26.8	0.55	0.163347291	18.5	0.55	-0.004840092	0.069804978
26.9	0.55	0.164859594	18.6	0.55	-0.00280902	0.070929512
27	0.55	0.166368979	18.7	0.55	-0.000902045	0.072053982
27.1	0.55	0.167875208	18.8	0.55	0.001004742	0.073178388
27.2	0.55	0.169378028	18.9	0.55	0.002854984	0.074301066
27.3	0.55	0.170877161	19	0.55	0.004705268	0.07542256
27.4	0.55	0.172372309	19.1	0.55	0.006735998	0.076605481
27.5	0.55	0.173863148	19.2	0.55	0.008651613	0.077799985
27.6	0.55	0.175349326	19.3	0.55	0.010671877	0.078994416
27.7	0.55	0.176830464	19.4	0.55	0.012781122	0.080188771
27.8	0.55	0.17830615	19.5	0.55	0.014860696	0.08143578
27.9	0.55	0.179775938	19.6	0.55	0.016986098	0.082595618
28	0.55	0.181239344	19.7	0.55	0.019084835	0.083818228
28.1	0.55	0.182695847	19.8	0.55	0.021184603	0.085106921
28.2	0.55	0.184144879	19.9	0.55	0.023301414	0.086212756
28.3	0.55	0.185585829	20	0.55	0.02541794	0.087397365
28.4	0.55	0.18701803	20.1	0.55	0.027534179	0.088601155
28.5	0.55	0.188440766	20.2	0.55	0.029752295	0.089804867
28.6	0.55	0.189853258	20.3	0.55	0.031990067	0.091002609
28.7	0.55	0.191254663	20.4	0.55	0.033978663	0.09208664
28.8	0.55	0.192644069	20.5	0.55	0.035967029	0.093231865
28.9	0.55	0.194020488	20.6	0.55	0.038060833	0.09443849
29	0.55	0.195382852	20.7	0.55	0.040159466	0.095674978
29.1	0.55	0.196730003	20.8	0.55	0.04229753	0.096909259
29.2	0.55	0.19806069	20.9	0.55	0.044374807	0.097984691
29.3	0.55	0.199373555	21	0.55	0.046260189	0.098978675
29.4	0.55	0.200667132	21.1	0.55	0.048123256	0.100126339
29.5	0.55	0.201939832	21.2	0.55	0.050179067	0.101197818
29.6	0.55	0.203189937	21.3	0.55	0.051847282	0.102235229
29.7	0.55	0.204415585	21.4	0.55	0.053790016	0.10325537
29.8	0.55	0.205614764	21.5	0.55	0.055763339	0.104275454
29.9	0.55	0.206785294	21.6	0.55	0.057736392	0.105454709
30	0.55	0.207924818	21.7	0.55	0.059709169	0.106562532
30.1	0.55	0.209030785	21.8	0.55	0.061681662	0.107718872
30.2	0.55	0.210100432	21.9	0.55	0.063653864	0.108949612
30.3	0.55	0.211130773	22	0.55	0.06535597	0.110304705
30.4	0.55	0.212118575	22.1	0.55	0.067292257	0.11160236
30.5	0.55	0.213060341	22.2	0.55	0.069357538	0.112861943
30.6	0.55	0.213952285	22.3	0.55	0.071213189	0.114062673
30.7	0.55	0.214790315	22.4	0.55	0.07307498	0.115371966
30.8	0.55	0.215569999	22.5	0.55	0.075253939	0.11667325
30.9	0.55	0.216286547	22.6	0.55	0.077500897	0.117780286
31	0.55	0.216934773	22.7	0.55	0.079492126	0.118971731
31.1	0.55	0.217509069	22.8	0.55	0.081250146	0.12019317
31.2	0.55	0.218003369	22.9	0.55	0.083343307	0.121337434
31.3	0.55	0.218411109	23	0.55	0.085182911	0.122618873
31.4	0.55	0.21872519	23.1	0.55	0.086907052	0.123781683
31.5	0.55	0.218937933	23.2	0.55	0.088853533	0.125142022
31.6	0.55	0.219041032	23.3	0.55	0.090623032	0.126496437
31.7	0.55	0.219025504	23.4	0.55	0.092280663	0.128050231
31.8	0.55	0.218881631	23.5	0.55	0.094345402	0.129407845
31.9	0.55	0.218598904	23.6	0.55	0.095814217	0.130809685
32	0.55	0.218165956	23.7	0.55	0.097746278	0.132303833
32.1	0.55	0.217570496	23.8	0.55	0.099931282	0.133782764
32.2	0.55	0.216799229	23.9	0.55	0.101596389	0.135163332
32.3	0.55	0.215837777	24	0.55	0.103588279	0.136525257
32.4	0.55	0.214670592	24.1	0.55	0.105605939	0.137870546
32.5	0.55	0.213280863	24.2	0.55	0.107381956	0.139248352
32.6	0.55	0.211650406	24.3	0.55	0.10892991	0.14078152
32.7	0.55	0.209759562	24.4	0.55	0.110469436	0.142033091
32.8	0.55	0.207587072	24.5	0.55	0.111910766	0.143498085
32.9	0.55	0.205109948	24.6	0.55	0.113506634	0.144883442
33	0.55	0.202303334	24.7	0.55	0.115078073	0.1460789
33.1	0.55	0.199140357	24.8	0.55	0.116896742	0.147556242
33.2	0.55	0.195591958	24.9	0.55	0.118611503	0.14912546
33.3	0.55	0.191626721	25	0.55	0.120403969	0.150822952
33.4	0.55	0.187210679	25.1	0.55	0.122135253	0.152663063
33.5	0.55	0.182307109	25.2	0.55	0.123767958	0.154090655
33.6	0.55	0.17687631	25.3	0.55	0.12505053	0.155552316
33.7	0.55	0.17087536	25.4	0.55	0.126394957	0.157387448
33.8	0.55	0.164257857	25.5	0.55	0.128037489	0.159002845
33.9	0.55	0.156973641	25.6	0.55	0.129631916	0.160855919
34	0.55	0.148968484	25.7	0.55	0.131385398	0.162623278
34.1	0.55	0.140183768	25.8	0.55	0.132798722	0.164484731
34.2	0.55	0.130556128	25.9	0.55	0.134062089	0.166094697
34.3	0.55	0.120017067	26	0.55	0.135377992	0.167592395
34.4	0.55	0.108492547	26.1	0.55	0.136827213	0.169081923
34.5	0.55	0.095902537	26.2	0.55	0.138374992	0.170877846
34.6	0.55	0.082160534	26.3	0.55	0.13961389	0.172596101
34.7	0.55	0.067173039	26.4	0.55	0.141110848	0.174067091
34.8	0.55	0.050838994	26.5	0.55	0.142451273	0.175703315
34.9	0.55	0.033049173	26.6	0.55	0.143764318	0.1776051
35	0.55	0.013685523	26.7	0.55	0.145104432	0.179260939
35.1	0.55	-0.007379545	26.8	0.55	0.146395157	0.181174258
35.2	0.55	-0.030283924	26.9	0.55	0.147701466	0.18291628
35.3	0.55	-0.055176641	27	0.55	0.148991142	0.184629929
35.4	0.55	-0.082218754	27.1	0.55	0.150218816	0.186415298
35.5	0.55	-0.1	27.2	0.55	0.15118285	0.188197313
15.8	0.733	-0.1	27.3	0.55	0.152164741	0.18997962
15.9	0.733	-0.09873875	27.4	0.55	0.1535571	0.191751096
16	0.733	-0.095895022	27.5	0.55	0.155089573	0.193511029
16.1	0.733	-0.093052024	27.6	0.55	0.156355568	0.195247696
16.2	0.733	-0.090209778	27.7	0.55	0.157486737	0.196950948
16.3	0.733	-0.087368303	27.8	0.55	0.158623574	0.198641037
16.4	0.733	-0.084527623	27.9	0.55	0.159903928	0.200170271
16.5	0.733	-0.081687761	28	0.55	0.16131654	0.201890044
16.6	0.733	-0.078848742	28.1	0.55	0.162525976	0.203670768
16.7	0.733	-0.07601059	28.2	0.55	0.163767922	0.205424696
16.8	0.733	-0.073173333	28.3	0.55	0.164937162	0.207154125
16.9	0.733	-0.070336999	28.4	0.55	0.166133722	0.2088504
17	0.733	-0.067501616	28.5	0.55	0.167249754	0.210508045
17.1	0.733	-0.064667216	28.6	0.55	0.168318743	0.212158854
17.2	0.733	-0.06183383	28.7	0.55	0.169532597	0.213896101
17.3	0.733	-0.059001491	28.8	0.55	0.170682091	0.215583074
17.4	0.733	-0.056170234	28.9	0.55	0.172072844	0.217255439
17.5	0.733	-0.053340095	29	0.55	0.173257933	0.218896468
17.6	0.733	-0.050511112	29.1	0.55	0.174438694	0.220547848
17.7	0.733	-0.047683324	29.2	0.55	0.17561375	0.222050965
17.8	0.733	-0.044856773	29.3	0.55	0.176782505	0.223439212
17.9	0.733	-0.042031502	29.4	0.55	0.177887738	0.224812966
18	0.733	-0.039207555	29.5	0.55	0.179070731	0.2261427
18.1	0.733	-0.036384978	29.6	0.55	0.180146721	0.227610905
18.2	0.733	-0.033563822	29.7	0.55	0.181228929	0.229001013
18.3	0.733	-0.030744136	29.8	0.55	0.182265835	0.230406053
18.4	0.733	-0.027925973	29.9	0.55	0.183342276	0.231658303
18.5	0.733	-0.025109389	30	0.55	0.184365726	0.232858023
18.6	0.733	-0.022294441	30.1	0.55	0.185381707	0.233906846
18.7	0.733	-0.019481189	30.2	0.55	0.18637901	0.234878645
18.8	0.733	-0.016669696	30.3	0.55	0.18735577	0.235867116
18.9	0.733	-0.013860026	30.4	0.55	0.188332798	0.236704097
19	0.733	-0.011052247	30.5	0.55	0.189334754	0.237576899
19.1	0.733	-0.00824643	30.6	0.55	0.190310877	0.238250114
19.2	0.733	-0.005442648	30.7	0.55	0.191048862	0.23870776
19.3	0.733	-0.002640979	30.8	0.55	0.19198177	0.239574294
19.4	0.733	0.0001585	30.9	0.55	0.192885553	0.239988594
19.5	0.733	0.002955703	31	0.55	0.193558258	0.240313636
19.6	0.733	0.005750545	31.1	0.55	0.194215911	0.240643535
19.7	0.733	0.008542937	31.2	0.55	0.194766132	0.240942674
19.8	0.733	0.011332784	31.3	0.55	0.195369203	0.241057014
19.9	0.733	0.014119989	31.4	0.55	0.195782541	0.241241789
20	0.733	0.01690445	31.5	0.55	0.196194982	0.241266417
20.1	0.733	0.019686063	31.6	0.55	0.196827151	0.241228688
20.2	0.733	0.022464717	31.7	0.55	0.197053671	0.240744344
20.3	0.733	0.025240299	31.8	0.55	0.197006336	0.240470021
20.4	0.733	0.028012689	31.9	0.55	0.19722602	0.239847758
20.5	0.733	0.030781764	32	0.55	0.197409194	0.238777399
20.6	0.733	0.033547395	32.1	0.55	0.197241791	0.23776536
20.7	0.733	0.036309449	32.2	0.55	0.196877299	0.236291331
20.8	0.733	0.039067787	32.3	0.55	0.19648785	0.235358598
20.9	0.733	0.041822265	32.4	0.55	0.195804786	0.233532497
21	0.733	0.044572732	32.5	0.55	0.195259972	0.231431909
21.1	0.733	0.047319031	32.6	0.55	0.194237538	0.229532165
21.2	0.733	0.050061001	32.7	0.55	0.192364085	0.226761273
21.3	0.733	0.052798473	32.8	0.55	0.190749422	0.224048869
21.4	0.733	0.055531271	32.9	0.55	0.188412468	0.221281088
21.5	0.733	0.058259214	33	0.55	0.18574508	0.218573314
21.6	0.733	0.06098211	33.1	0.55	0.182510329	0.215748433
21.7	0.733	0.063699765	33.2	0.55	0.178695636	0.212484196
21.8	0.733	0.066411972	33.3	0.55	0.174079188	0.208848237
21.9	0.733	0.069118519	33.4	0.55	0.169005697	0.204467112
22	0.733	0.071819186	33.5	0.55	0.163323988	0.200470006
22.1	0.733	0.074513743	33.6	0.55	0.157373719	0.195748161
22.2	0.733	0.077201951	33.7	0.55	0.150756991	0.190414127
22.3	0.733	0.079883563	33.8	0.55	0.143093465	0.185391099
22.4	0.733	0.082558322	33.9	0.55	0.135052744	0.178669241
22.5	0.733	0.085225959	34	0.55	0.126520183	0.172413626
22.6	0.733	0.087886199	34.1	0.55	0.116812756	0.165556642
22.7	0.733	0.090538751	34.2	0.55	0.106064564	0.157639355
22.8	0.733	0.093183318	34.3	0.55	0.093969393	0.148407449
22.9	0.733	0.095819589	34.4	0.55	0.08139408	0.138227462
23	0.733	0.098447239	34.5	0.55	0.067796163	0.12816027
23.1	0.733	0.101065936	34.6	0.55	0.053481481	0.115935561
23.2	0.733	0.103675329	34.7	0.55	0.038066963	0.102081772
23.3	0.733	0.106275059	34.8	0.55	0.021305376	0.088044046
23.4	0.733	0.108864751	34.9	0.55	0.003444545	0.071658514
23.5	0.733	0.111444015	35	0.55	-0.015694954	0.053133896
23.6	0.733	0.114012446	35.1	0.55	-0.036600122	0.032758764
23.7	0.733	0.116569627	35.2	0.55	-0.059036979	0.010261026
23.8	0.733	0.11911512	35.3	0.55	-0.083166552	-0.014887151
23.9	0.733	0.121648476	35.4	0.55	-0.1	-0.04324209
24	0.733	0.124169224	35.5	0.55	-0.1	-0.074812135
24.1	0.733	0.126676878	35.6	0.55	-0.1	-0.1
24.2	0.733	0.129170933	35.7	0.55	-0.1	-0.1
24.3	0.733	0.131650866	35.8	0.55	-0.1	-0.1
24.4	0.733	0.134116132	35.9	0.55	-0.1	-0.1
24.5	0.733	0.136566168	36	0.55	-0.1	-0.1
24.6	0.733	0.139000388	11.5	0.733	-0.1	-0.090688154
24.7	0.733	0.141418186	11.6	0.733	-0.1	-0.088935111
24.8	0.733	0.143818931	11.7	0.733	-0.1	-0.087217548
24.9	0.733	0.146201969	11.8	0.733	-0.1	-0.085500132
25	0.733	0.148566624	11.9	0.733	-0.1	-0.083782863
25.1	0.733	0.150912192	12	0.733	-0.1	-0.082065741
25.2	0.733	0.153237943	12.1	0.733	-0.1	-0.080348766
25.3	0.733	0.155543121	12.2	0.733	-0.1	-0.078631939
25.4	0.733	0.157826942	12.3	0.733	-0.1	-0.07691526
25.5	0.733	0.160088592	12.4	0.733	-0.1	-0.075198728
25.6	0.733	0.162327227	12.5	0.733	-0.1	-0.073482344
25.7	0.733	0.164541971	12.6	0.733	-0.1	-0.071766108
25.8	0.733	0.166731918	12.7	0.733	-0.1	-0.070050019
25.9	0.733	0.168896126	12.8	0.733	-0.1	-0.068335264
26	0.733	0.17103362	12.9	0.733	-0.1	-0.066629501
26.1	0.733	0.173143387	13	0.733	-0.1	-0.064923883
26.2	0.733	0.175224379	13.1	0.733	-0.1	-0.06321841
26.3	0.733	0.177275508	13.2	0.733	-0.1	-0.061513082
26.4	0.733	0.179295645	13.3	0.733	-0.1	-0.0598079
26.5	0.733	0.181283623	13.4	0.733	-0.1	-0.058102863
26.6	0.733	0.183238228	13.5	0.733	-0.1	-0.056321442
26.7	0.733	0.185158205	13.6	0.733	-0.1	-0.054484388
26.8	0.733	0.18704225	13.7	0.733	-0.1	-0.05264751
26.9	0.733	0.188889014	13.8	0.733	-0.1	-0.050810811
27	0.733	0.190697097	13.9	0.733	-0.1	-0.04897429
27.1	0.733	0.192465049	14	0.733	-0.1	-0.047137949
27.2	0.733	0.194191365	14.1	0.733	-0.1	-0.045301789
27.3	0.733	0.195874487	14.2	0.733	-0.1	-0.043465811
27.4	0.733	0.1975128	14.3	0.733	-0.1	-0.041630017
27.5	0.733	0.199104631	14.4	0.733	-0.1	-0.039794406
27.6	0.733	0.200648243	14.5	0.733	-0.1	-0.037944609
27.7	0.733	0.20214184	14.6	0.733	-0.1	-0.036072247
27.8	0.733	0.203583557	14.7	0.733	-0.1	-0.034200092
27.9	0.733	0.204971465	14.8	0.733	-0.1	-0.032328147
28	0.733	0.206303563	14.9	0.733	-0.1	-0.030456414
28.1	0.733	0.207577777	15	0.733	-0.1	-0.028703999
28.2	0.733	0.208791959	15.1	0.733	-0.1	-0.026934491
28.3	0.733	0.209943884	15.2	0.733	-0.1	-0.025091096
28.4	0.733	0.211031246	15.3	0.733	-0.1	-0.023247904
28.5	0.733	0.212051654	15.4	0.733	-0.1	-0.021404919
28.6	0.733	0.213002634	15.5	0.733	-0.1	-0.019562143
28.7	0.733	0.213881621	15.6	0.733	-0.1	-0.01771958
28.8	0.733	0.214685958	15.7	0.733	-0.1	-0.015794256
28.9	0.733	0.215412891	15.8	0.733	-0.1	-0.01385339
29	0.733	0.216059571	15.9	0.733	-0.1	-0.011912797
29.1	0.733	0.216623042	16	0.733	-0.1	-0.009972483
29.2	0.733	0.217100244	16.1	0.733	-0.1	-0.008032454
29.3	0.733	0.217488009	16.2	0.733	-0.1	-0.006092716
29.4	0.733	0.217783052	16.3	0.733	-0.1	-0.004153274
29.5	0.733	0.217981972	16.4	0.733	-0.1	-0.002268361
29.6	0.733	0.218081248	16.5	0.733	-0.1	-0.000388007
29.7	0.733	0.21807723	16.6	0.733	-0.1	0.001470903
29.8	0.733	0.21796614	16.7	0.733	-0.1	0.003321635
29.9	0.733	0.217744063	16.8	0.733	-0.1	0.005236644
30	0.733	0.217406947	16.9	0.733	-0.1	0.00711588
30.1	0.733	0.216950594	17	0.733	-0.1	0.008994788
30.2	0.733	0.216370654	17.1	0.733	-0.1	0.010866199
30.3	0.733	0.215662628	17.2	0.733	-0.1	0.012579423
30.4	0.733	0.214821851	17.3	0.733	-0.1	0.01421652
30.5	0.733	0.213843495	17.4	0.733	-0.1	0.015853392
30.6	0.733	0.21272256	17.5	0.733	-0.1	0.017490035
30.7	0.733	0.211453869	17.6	0.733	-0.1	0.019114106
30.8	0.733	0.210032061	17.7	0.733	-0.1	0.020886038
30.9	0.733	0.208451584	17.8	0.733	-0.1	0.022703093
31	0.733	0.206706689	17.9	0.733	-0.1	0.024429029
31.1	0.733	0.204791426	18	0.733	-0.1	0.025925687
31.2	0.733	0.202699631	18.1	0.733	-0.1	0.02742214
31.3	0.733	0.200424925	18.2	0.733	-0.1	0.028918383
31.4	0.733	0.197960701	18.3	0.733	-0.1	0.030500295
31.5	0.733	0.195300119	18.4	0.733	-0.1	0.032269427
31.6	0.733	0.192436099	18.5	0.733	-0.097418019	0.034082911
31.7	0.733	0.189361311	18.6	0.733	-0.093186539	0.035895882
31.8	0.733	0.186068164	18.7	0.733	-0.089257476	0.037708037
31.9	0.733	0.182548802	18.8	0.733	-0.085172502	0.039511757
32	0.733	0.178795092	18.9	0.733	-0.080814707	0.041386987
32.1	0.733	0.174798612	19	0.733	-0.076462065	0.043373268
32.2	0.733	0.170550649	19.1	0.733	-0.072187265	0.045358444
32.3	0.733	0.166042177	19.2	0.733	-0.068322076	0.047342472
32.4	0.733	0.161263859	19.3	0.733	-0.064175348	0.049184427
32.5	0.733	0.156206025	19.4	0.733	-0.060279408	0.050849845
32.6	0.733	0.150858669	19.5	0.733	-0.056387972	0.052672941
32.7	0.733	0.145211433	19.6	0.733	-0.052501196	0.054368012
32.8	0.733	0.139253594	19.7	0.733	-0.04859902	0.056045333
32.9	0.733	0.132974056	19.8	0.733	-0.044691464	0.057682636
33	0.733	0.126361333	19.9	0.733	-0.040366464	0.059479319
33.1	0.733	0.119403537	20	0.733	-0.036023938	0.061131373
33.2	0.733	0.112088363	20.1	0.733	-0.032063396	0.063235684
33.3	0.733	0.104403077	20.2	0.733	-0.028040963	0.065125569
33.4	0.733	0.096334501	20.3	0.733	-0.024311138	0.066974234
33.5	0.733	0.087868993	20.4	0.733	-0.020082453	0.068703238
33.6	0.733	0.078992438	20.5	0.733	-0.016242034	0.070744997
33.7	0.733	0.069690227	20.6	0.733	-0.012525647	0.072633801
33.8	0.733	0.059947242	20.7	0.733	-0.008827816	0.07469398
33.9	0.733	0.049747838	20.8	0.733	-0.005121725	0.076828216
34	0.733	0.039075823	20.9	0.733	-0.001146199	0.078945506
34.1	0.733	0.027914445	21	0.733	0.002724679	0.081059664
34.2	0.733	0.016246364	21.1	0.733	0.006518089	0.082873816
34.3	0.733	0.004053641	21.2	0.733	0.010287945	0.084763119
34.4	0.733	-0.00868229	21.3	0.733	0.014027313	0.086573356
34.5	0.733	-0.021980639	21.4	0.733	0.017429184	0.088389213
34.6	0.733	-0.035861283	21.5	0.733	0.020973675	0.090187148
34.7	0.733	-0.05034479	21.6	0.733	0.024601897	0.091888332
34.8	0.733	-0.065452442	21.7	0.733	0.028306024	0.093593886
34.9	0.733	-0.081206258	21.8	0.733	0.032149342	0.095308764
35	0.733	-0.097629022	21.9	0.733	0.035796974	0.097284242
35.1	0.733	-0.1	22	0.733	0.039317939	0.099198931
			22.1	0.733	0.0427261	0.10104566
			22.2	0.733	0.046405793	0.103325763
			22.3	0.733	0.04993487	0.105428359
			22.4	0.733	0.053493505	0.107896925
			22.5	0.733	0.056929423	0.110710521
			22.6	0.733	0.060239931	0.112500345
			22.7	0.733	0.063384426	0.115097011
			22.8	0.733	0.066707277	0.117755897
			22.9	0.733	0.070018945	0.119875287
			23	0.733	0.072937709	0.121536485
			23.1	0.733	0.076056376	0.123519503
			23.2	0.733	0.079238014	0.125641796
			23.3	0.733	0.082646315	0.127931425
			23.4	0.733	0.085972267	0.130216426
			23.5	0.733	0.088308287	0.132557595
			23.6	0.733	0.091398481	0.134719086
			23.7	0.733	0.094480055	0.13701676
			23.8	0.733	0.097355954	0.139509211
			23.9	0.733	0.099736936	0.141538013
			24	0.733	0.102081529	0.144215311
			24.1	0.733	0.1042225	0.147049067
			24.2	0.733	0.106796581	0.149949448
			24.3	0.733	0.109287612	0.152728822
			24.4	0.733	0.111947301	0.155303455
			24.5	0.733	0.114154169	0.157949447
			24.6	0.733	0.116283217	0.160683572
			24.7	0.733	0.118374972	0.163747064
			24.8	0.733	0.120612153	0.166160447
			24.9	0.733	0.122614923	0.168907076
			25	0.733	0.124793126	0.17149068
			25.1	0.733	0.126957939	0.174275417
			25.2	0.733	0.128758562	0.177214269
			25.3	0.733	0.131206268	0.179637304
			25.4	0.733	0.133291061	0.182132658
			25.5	0.733	0.135359592	0.184638795
			25.6	0.733	0.137351756	0.187116705
			25.7	0.733	0.139329765	0.189545273
			25.8	0.733	0.140870872	0.191926234
			25.9	0.733	0.142541399	0.194259722
			26	0.733	0.144263517	0.196697604
			26.1	0.733	0.145958251	0.198931877
			26.2	0.733	0.147890306	0.201016317
			26.3	0.733	0.149563851	0.203214364
			26.4	0.733	0.150978221	0.20545157
			26.5	0.733	0.152590182	0.207630683
			26.6	0.733	0.154221638	0.209703161
			26.7	0.733	0.155896381	0.211595318
			26.8	0.733	0.157410812	0.213952702
			26.9	0.733	0.158977473	0.216343058
			27	0.733	0.160671191	0.218220414
			27.1	0.733	0.1621319	0.220325806
			27.2	0.733	0.163505868	0.222287222
			27.3	0.733	0.164859358	0.224042152
			27.4	0.733	0.166378381	0.225914743
			27.5	0.733	0.167904763	0.227426013
			27.6	0.733	0.169393053	0.229088686
			27.7	0.733	0.170732583	0.230863598
			27.8	0.733	0.171997547	0.232372098
			27.9	0.733	0.173226945	0.23405734
			28	0.733	0.174418568	0.235743112
			28.1	0.733	0.175570126	0.237419757
			28.2	0.733	0.176679817	0.238969011
			28.3	0.733	0.177745762	0.240440961
			28.4	0.733	0.178790098	0.241611145
			28.5	0.733	0.180094	0.242493106
			28.6	0.733	0.180862044	0.243248808
			28.7	0.733	0.181617525	0.243888211
			28.8	0.733	0.182479487	0.244421087
			28.9	0.733	0.183134732	0.244599569
			29	0.733	0.183871353	0.244798384
			29.1	0.733	0.184409831	0.245186411
			29.2	0.733	0.184967034	0.245491076
			29.3	0.733	0.185455822	0.245590786
			29.4	0.733	0.185629232	0.24588041
			29.5	0.733	0.185703542	0.246067113
			29.6	0.733	0.186118352	0.2461193
			29.7	0.733	0.186586102	0.245946119
			29.8	0.733	0.186795566	0.245633318
			29.9	0.733	0.186837914	0.245281078
			30	0.733	0.187000329	0.244791579
			30.1	0.733	0.186646263	0.244160334
			30.2	0.733	0.186302484	0.243391084
			30.3	0.733	0.185914629	0.242332346
			30.4	0.733	0.184954361	0.240917726
			30.5	0.733	0.18474089	0.239463832
			30.6	0.733	0.184088993	0.23810555
			30.7	0.733	0.183266236	0.236581637
			30.8	0.733	0.182233009	0.234786771
			30.9	0.733	0.181092848	0.232973493
			31	0.733	0.179811456	0.230876098
			31.1	0.733	0.178282721	0.228403775
			31.2	0.733	0.176551669	0.226077374
			31.3	0.733	0.174435609	0.223603835
			31.4	0.733	0.172448853	0.220525073
			31.5	0.733	0.169879282	0.217506418
			31.6	0.733	0.167252862	0.214405143
			31.7	0.733	0.164401277	0.211010122
			31.8	0.733	0.161317879	0.207392048
			31.9	0.733	0.157891208	0.203545049
			32	0.733	0.154344022	0.199438415
			32.1	0.733	0.150508793	0.1952025
			32.2	0.733	0.146537283	0.191107034
			32.3	0.733	0.142051361	0.186587253
			32.4	0.733	0.13741247	0.181427836
			32.5	0.733	0.132350867	0.176721264
			32.6	0.733	0.126540734	0.171812037
			32.7	0.733	0.120970352	0.166462788
			32.8	0.733	0.114543994	0.160396866
			32.9	0.733	0.108232235	0.153932073
			33	0.733	0.101614869	0.14667899
			33.1	0.733	0.094709198	0.13965732
			33.2	0.733	0.087217194	0.132892137
			33.3	0.733	0.079324502	0.125054281
			33.4	0.733	0.070911607	0.11733994
			33.5	0.733	0.062201213	0.108777381
			33.6	0.733	0.052937427	0.100467005
			33.7	0.733	0.043446807	0.091251566
			33.8	0.733	0.033689022	0.081681174
			33.9	0.733	0.023249928	0.071786297
			34	0.733	0.012376904	0.061405127
			34.1	0.733	0.000756057	0.050616029
			34.2	0.733	-0.011176918	0.039673125
			34.3	0.733	-0.023054515	0.0281324
			34.4	0.733	-0.035385514	0.015646658
			34.5	0.733	-0.048472533	0.002404494
			34.6	0.733	-0.062481426	-0.011062345
			34.7	0.733	-0.076820791	-0.025172648
			34.8	0.733	-0.091839263	-0.040247922
			34.9	0.733	-0.1	-0.056340364
			35	0.733	-0.1	-0.072699773
			35.1	0.733	-0.1	-0.090162096
			35.2	0.733	-0.1	-0.1
			35.3	0.733	-0.1	-0.1
			35.4	0.733	-0.1	-0.1
			35.5	0.733	-0.1	-0.1
			35.6	0.733	-0.1	-0.1
			35.7	0.733	-0.1	-0.1
			35.8	0.733	-0.1	-0.1
			35.9	0.733	-0.1	-0.1
			36	0.733	-0.1	-0.1
