# Supplementary material for: Competition and resource depletion shape the thermal response of population fitness in Aedes aegypti
Source: Commun Biol. 2022 Jan 19;5:66. doi: 10.1038/s42003-022-03030-7 (PMC8770499; doi:10.1038/s42003-022-03030-7)
Supplement: Supplementary file 6 — Supplementary Data 3 [file 42003_2022_3030_MOESM6_ESM.csv]

temp	food	curve_ID	lambda	rmax	f_e_prop	proportional_change	f_contri_rmax	f_change_to_rmax	j_e_prop	j_contri_rmax	j_change_to_rmax	a_e_prop	a_contri_rmax	a_change_to_rmax	a_f_sv_change
22	220	16	1.083287068	0.08	0.053577739	0	0.004286219	0.08	0.750088348	0.060007068	0.08	0.196333912	0.015706713	0.08	0.08
22	220	16	1.083287068	0.08	0.058935513	0.1	0.004714841	0.080428622	0.825097183	0.066007775	0.086000707	0.215967304	0.017277384	0.081570671	0.081999293
22	220	16	1.083287068	0.08	0.064293287	0.2	0.005143463	0.080857244	0.900106018	0.072008481	0.092001414	0.235600695	0.018848056	0.083141343	0.083998587
22	220	16	1.083287068	0.08	0.069651061	0.3	0.005572085	0.081285866	0.975114853	0.078009188	0.09800212	0.255234086	0.020418727	0.084712014	0.08599788
22	220	16	1.083287068	0.08	0.075008835	0.4	0.006000707	0.081714488	1.050123688	0.084009895	0.104002827	0.274867477	0.021989398	0.086282685	0.087997173
22	220	16	1.083287068	0.08	0.080366609	0.5	0.006429329	0.08214311	1.125132523	0.090010602	0.110003534	0.294500869	0.023560069	0.087853356	0.089996466
22	220	16	1.083287068	0.08	0.053577739	0	0.004286219	0.08	0.750088348	0.060007068	0.08	0.196333912	0.015706713	0.08	0.08
22	220	16	1.083287068	0.08	0.048219965	-0.1	0.003857597	0.079571378	0.675079514	0.054006361	0.073999293	0.176700521	0.014136042	0.078429329	0.078000707
22	220	16	1.083287068	0.08	0.042862191	-0.2	0.003428975	0.079142756	0.600070679	0.048005654	0.067998586	0.15706713	0.01256537	0.076858657	0.076001413
22	220	16	1.083287068	0.08	0.037504417	-0.3	0.003000353	0.078714134	0.525061844	0.042004948	0.06199788	0.137433739	0.010994699	0.075287986	0.07400212
22	220	16	1.083287068	0.08	0.032146644	-0.4	0.002571731	0.078285512	0.450053009	0.036004241	0.055997173	0.117800347	0.009424028	0.073717315	0.072002827
22	220	16	1.083287068	0.08	0.02678887	-0.5	0.00214311	0.07785689	0.375044174	0.030003534	0.049996466	0.098166956	0.007853356	0.072146644	0.070003534
26	220	17	1.1679094	0.155215313	0.07889123	0.1	0.012245127	0.156328506	0.788912296	0.122451269	0.166347246	0.232196475	0.036040448	0.158491717	0.15960491
26	220	17	1.1679094	0.155215313	0.08606316	0.2	0.01335832	0.1574417	0.860631595	0.133583202	0.17747918	0.253305245	0.039316853	0.161768122	0.163994509
26	220	17	1.1679094	0.155215313	0.09323509	0.3	0.014471514	0.158554893	0.932350895	0.144715136	0.188611113	0.274414015	0.042593257	0.165044526	0.168384106
26	220	17	1.1679094	0.155215313	0.100407019	0.4	0.015584707	0.159668086	1.004070195	0.155847069	0.199743047	0.295522786	0.045869662	0.16832093	0.172773703
26	220	17	1.1679094	0.155215313	0.107578949	0.5	0.0166979	0.16078128	1.075789494	0.166979003	0.21087498	0.316631556	0.049146066	0.171597335	0.177163302
26	220	17	1.1679094	0.155215313	0.0717193	0	0.011131934	0.155215313	0.717192996	0.111319335	0.155215313	0.211087704	0.032764044	0.155215313	0.155215313
26	220	17	1.1679094	0.155215313	0.06454737	-0.1	0.01001874	0.154102119	0.645473697	0.100187402	0.144083379	0.189978934	0.02948764	0.151938908	0.150825714
26	220	17	1.1679094	0.155215313	0.05737544	-0.2	0.008905547	0.152988926	0.573754397	0.089055468	0.132951446	0.168870163	0.026211235	0.148662504	0.146436117
26	220	17	1.1679094	0.155215313	0.05020351	-0.3	0.007792353	0.151875733	0.502035097	0.077923535	0.121819512	0.147761393	0.022934831	0.1453861	0.14204652
26	220	17	1.1679094	0.155215313	0.04303158	-0.4	0.00667916	0.150762539	0.430315798	0.066791601	0.110687579	0.126652622	0.019658426	0.142109695	0.137656921
26	220	17	1.1679094	0.155215313	0.03585965	-0.5	0.005565967	0.149649346	0.358596498	0.055659668	0.099555645	0.105543852	0.016382022	0.138833291	0.133267324
32	220	18	1.224812367	0.202787662	0.109945538	0	0.022295599	0.202787662	0.73495011	0.149038815	0.202787662	0.155104352	0.031453249	0.202787662	0.202787662
32	220	18	1.224812367	0.202787662	0.120940092	0.1	0.024525159	0.205017222	0.808445121	0.163942696	0.217691544	0.170614787	0.034598574	0.205932987	0.208162547
32	220	18	1.224812367	0.202787662	0.131934646	0.2	0.026754718	0.207246782	0.881940132	0.178846578	0.232595425	0.186125222	0.037743899	0.209078312	0.213537432
32	220	18	1.224812367	0.202787662	0.1429292	0.3	0.028984278	0.209476342	0.955435143	0.193750459	0.247499307	0.201635657	0.040889224	0.212223637	0.218912317
32	220	18	1.224812367	0.202787662	0.153923754	0.4	0.031213838	0.211705902	1.028930154	0.20865434	0.262403188	0.217146092	0.044034548	0.215368962	0.224287202
32	220	18	1.224812367	0.202787662	0.164918308	0.5	0.033443398	0.213935462	1.102425165	0.223558222	0.27730707	0.232656528	0.047179873	0.218514287	0.229662087
32	220	18	1.224812367	0.202787662	0.109945538	0	0.022295599	0.202787662	0.73495011	0.149038815	0.202787662	0.155104352	0.031453249	0.202787662	0.202787662
32	220	18	1.224812367	0.202787662	0.098950985	-0.1	0.020066039	0.200558102	0.661455099	0.134134933	0.187883781	0.139593917	0.028307924	0.199642337	0.197412777
32	220	18	1.224812367	0.202787662	0.087956431	-0.2	0.017836479	0.198328542	0.587960088	0.119231052	0.172979899	0.124083481	0.025162599	0.196497012	0.192037892
32	220	18	1.224812367	0.202787662	0.076961877	-0.3	0.015606919	0.196098983	0.514465077	0.10432717	0.158076018	0.108573046	0.022017274	0.193351688	0.186663009
32	220	18	1.224812367	0.202787662	0.065967323	-0.4	0.013377359	0.193869423	0.440970066	0.089423289	0.143172136	0.093062611	0.018871949	0.190206363	0.181288124
32	220	18	1.224812367	0.202787662	0.054972769	-0.5	0.011147799	0.191639863	0.367475055	0.074519407	0.128268255	0.077552176	0.015726624	0.187061038	0.175913239
34	220	19	1.020537075	0.020329033	0.096132686	0	0.001954285	0.020329033	0.769061491	0.015634276	0.020329033	0.134805822	0.002740472	0.020329033	0.020329033
34	220	19	1.020537075	0.020329033	0.105745955	0.1	0.002149713	0.020524461	0.84596764	0.017197704	0.02189246	0.148286405	0.003014519	0.02060308	0.020798508
34	220	19	1.020537075	0.020329033	0.115359224	0.2	0.002345141	0.02071989	0.922873789	0.018761132	0.023455888	0.161766987	0.003288566	0.020877127	0.021267984
34	220	19	1.020537075	0.020329033	0.124972492	0.3	0.00254057	0.020915318	0.999779939	0.020324559	0.025019316	0.175247569	0.003562614	0.021151174	0.021737459
34	220	19	1.020537075	0.020329033	0.134585761	0.4	0.002735998	0.021110747	1.076686088	0.021887987	0.026582743	0.188728151	0.003836661	0.021425222	0.022206936
34	220	19	1.020537075	0.020329033	0.14419903	0.5	0.002931427	0.021306175	1.153592237	0.023451414	0.028146171	0.202208734	0.004110708	0.021699269	0.022676411
34	220	19	1.020537075	0.020329033	0.096132686	0	0.001954285	0.020329033	0.769061491	0.015634276	0.020329033	0.134805822	0.002740472	0.020329033	0.020329033
34	220	19	1.020537075	0.020329033	0.086519418	-0.1	0.001758856	0.020133604	0.692155342	0.014070849	0.018765605	0.12132524	0.002466425	0.020054986	0.019859557
34	220	19	1.020537075	0.020329033	0.076906149	-0.2	0.001563428	0.019938176	0.615249193	0.012507421	0.017202178	0.107844658	0.002192378	0.019780938	0.019390081
34	220	19	1.020537075	0.020329033	0.06729288	-0.3	0.001367999	0.019742747	0.538343044	0.010943993	0.01563875	0.094364076	0.00191833	0.019506891	0.018920605
34	220	19	1.020537075	0.020329033	0.057679612	-0.4	0.001172571	0.019547319	0.461436895	0.009380566	0.014075322	0.080883493	0.001644283	0.019232844	0.01845113
34	220	19	1.020537075	0.020329033	0.048066343	-0.5	0.000977142	0.019351891	0.384530746	0.007817138	0.012511895	0.067402911	0.001370236	0.018958797	0.017981655
36	220	20	0.06876215	-2.677101827	0.084809699	0	-0.227044199	-2.677101827	0.915190301	-2.450057628	-2.677101827	0	0	-2.677101827	-2.677101827
36	220	20	0.06876215	-2.677101827	0.093290668	0.1	-0.249748619	-2.699806247	1.006709332	-2.695063391	-2.92210759	0	0	-2.677101827	-2.699806247
36	220	20	0.06876215	-2.677101827	0.101771638	0.2	-0.272453039	-2.722510667	1.098228362	-2.940069153	-3.167113353	0	0	-2.677101827	-2.722510667
36	220	20	0.06876215	-2.677101827	0.110252608	0.3	-0.295157459	-2.745215087	1.189747392	-3.185074916	-3.412119115	0	0	-2.677101827	-2.745215087
36	220	20	0.06876215	-2.677101827	0.118733578	0.4	-0.317861879	-2.767919507	1.281266422	-3.430080679	-3.657124878	0	0	-2.677101827	-2.767919507
36	220	20	0.06876215	-2.677101827	0.127214548	0.5	-0.340566299	-2.790623927	1.372785452	-3.675086442	-3.902130641	0	0	-2.677101827	-2.790623927
36	220	20	0.06876215	-2.677101827	0.084809699	0	-0.227044199	-2.677101827	0.915190301	-2.450057628	-2.677101827	0	0	-2.677101827	-2.677101827
36	220	20	0.06876215	-2.677101827	0.076328729	-0.1	-0.204339779	-2.654397407	0.823671271	-2.205051865	-2.432096064	0	0	-2.677101827	-2.654397407
36	220	20	0.06876215	-2.677101827	0.067847759	-0.2	-0.181635359	-2.631692987	0.732152241	-1.960046102	-2.187090301	0	0	-2.677101827	-2.631692987
36	220	20	0.06876215	-2.677101827	0.059366789	-0.3	-0.158930939	-2.608988567	0.640633211	-1.71504034	-1.942084539	0	0	-2.677101827	-2.608988567
36	220	20	0.06876215	-2.677101827	0.050885819	-0.4	-0.136226519	-2.586284147	0.549114181	-1.470034577	-1.697078776	0	0	-2.677101827	-2.586284147
36	220	20	0.06876215	-2.677101827	0.042404849	-0.5	-0.1135221	-2.563579727	0.457595151	-1.225028814	-1.452073013	0	0	-2.677101827	-2.563579727
22	55	1	0.948404795	-0.052973869	0.042381764	0	-0.002245126	-0.052973869	0.811357108	-0.042980725	-0.052973869	0.145939886	-0.007731	-0.052973869	-0.052973869
22	55	1	0.948404795	-0.052973869	0.046619941	0.1	-0.002469639	-0.053198382	0.892492819	-0.047278798	-0.057271942	0.160533874	-0.0085041	-0.053746969	-0.053971482
22	55	1	0.948404795	-0.052973869	0.050858117	0.2	-0.002694151	-0.053422895	0.97362853	-0.051576871	-0.061570014	0.175127863	-0.009277201	-0.054520069	-0.054969095
22	55	1	0.948404795	-0.052973869	0.055096294	0.3	-0.002918664	-0.053647407	1.054764241	-0.055874943	-0.065868087	0.189721852	-0.010050301	-0.055293169	-0.055966707
22	55	1	0.948404795	-0.052973869	0.05933447	0.4	-0.003143176	-0.05387192	1.135899952	-0.060173016	-0.070166159	0.20431584	-0.010823401	-0.056066269	-0.05696432
22	55	1	0.948404795	-0.052973869	0.063572647	0.5	-0.003367689	-0.054096432	1.217035663	-0.064471088	-0.074464232	0.218909829	-0.011596501	-0.05683937	-0.057961933
22	55	1	0.948404795	-0.052973869	0.042381764	0	-0.002245126	-0.052973869	0.811357108	-0.042980725	-0.052973869	0.145939886	-0.007731	-0.052973869	-0.052973869
22	55	1	0.948404795	-0.052973869	0.038143588	-0.1	-0.002020613	-0.052749357	0.730221398	-0.038682653	-0.048675797	0.131345897	-0.0069579	-0.052200769	-0.051976257
22	55	1	0.948404795	-0.052973869	0.033905412	-0.2	-0.001796101	-0.052524844	0.649085687	-0.03438458	-0.044377724	0.116751909	-0.0061848	-0.051427669	-0.050978644
22	55	1	0.948404795	-0.052973869	0.029667235	-0.3	-0.001571588	-0.052300331	0.567949976	-0.030086508	-0.040079652	0.10215792	-0.0054117	-0.050654569	-0.049981031
22	55	1	0.948404795	-0.052973869	0.025429059	-0.4	-0.001347076	-0.052075819	0.486814265	-0.025788435	-0.035781579	0.087563932	-0.0046386	-0.049881469	-0.048983419
22	55	1	0.948404795	-0.052973869	0.021190882	-0.5	-0.001122563	-0.051851306	0.405678554	-0.021490363	-0.031483507	0.072969943	-0.0038655	-0.049108369	-0.047985806
26	55	2	1.047154192	0.046076192	0.07479153	0	0.003446109	0.046076192	0.747915305	0.034461089	0.046076192	0.177293165	0.008168994	0.046076192	0.046076192
26	55	2	1.047154192	0.046076192	0.082270684	0.1	0.00379072	0.046420802	0.822706835	0.037907198	0.0495223	0.195022481	0.008985893	0.046893091	0.047237701
26	55	2	1.047154192	0.046076192	0.089749837	0.2	0.004135331	0.046765413	0.897498366	0.041353307	0.052968409	0.212751798	0.009802793	0.04770999	0.048399211
26	55	2	1.047154192	0.046076192	0.09722899	0.3	0.004479942	0.047110024	0.972289896	0.044799416	0.056414518	0.230481114	0.010619692	0.04852689	0.049560722
26	55	2	1.047154192	0.046076192	0.104708143	0.4	0.004824552	0.047454635	1.047081427	0.048245524	0.059860627	0.248210431	0.011436591	0.049343789	0.050722232
26	55	2	1.047154192	0.046076192	0.112187296	0.5	0.005169163	0.047799246	1.121872957	0.051691633	0.063306736	0.265939747	0.012253491	0.050160689	0.051883743
26	55	2	1.047154192	0.046076192	0.07479153	0	0.003446109	0.046076192	0.747915305	0.034461089	0.046076192	0.177293165	0.008168994	0.046076192	0.046076192
26	55	2	1.047154192	0.046076192	0.067312377	-0.1	0.003101498	0.045731581	0.673123774	0.03101498	0.042630083	0.159563848	0.007352094	0.045259292	0.044914681
26	55	2	1.047154192	0.046076192	0.059833224	-0.2	0.002756887	0.04538697	0.598332244	0.027568871	0.039183974	0.141834532	0.006535195	0.044442393	0.043753171
26	55	2	1.047154192	0.046076192	0.052354071	-0.3	0.002412276	0.045042359	0.523540713	0.024122762	0.035737865	0.124105215	0.005718296	0.043625493	0.04259166
26	55	2	1.047154192	0.046076192	0.044874918	-0.4	0.002067665	0.044697748	0.448749183	0.020676653	0.032291756	0.106375899	0.004901396	0.042808594	0.04143015
26	55	2	1.047154192	0.046076192	0.037395765	-0.5	0.001723054	0.044353137	0.373957652	0.017230544	0.028845647	0.088646582	0.004084497	0.041991695	0.04026864
32	55	3	0.964977584	-0.035650407	0.071064214	0	-0.002533468	-0.035650407	0.781706358	-0.02786815	-0.035650407	0.147229428	-0.005248789	-0.035650407	-0.035650407
32	55	3	0.964977584	-0.035650407	0.078170636	0.1	-0.002786815	-0.035903754	0.859876993	-0.030654965	-0.038437222	0.161952371	-0.005773668	-0.036175286	-0.036428633
32	55	3	0.964977584	-0.035650407	0.085277057	0.2	-0.003040162	-0.036157101	0.938047629	-0.03344178	-0.041224037	0.176675314	-0.006298547	-0.036700165	-0.037206859
32	55	3	0.964977584	-0.035650407	0.092383479	0.3	-0.003293509	-0.036410447	1.016218265	-0.036228595	-0.044010852	0.191398256	-0.006823426	-0.037225044	-0.037985084
32	55	3	0.964977584	-0.035650407	0.0994899	0.4	-0.003546855	-0.036663794	1.094388901	-0.03901541	-0.046797667	0.206121199	-0.007348305	-0.037749923	-0.03876331
32	55	3	0.964977584	-0.035650407	0.106596321	0.5	-0.003800202	-0.036917141	1.172559536	-0.041802225	-0.049584482	0.220844142	-0.007873184	-0.038274801	-0.039541535
32	55	3	0.964977584	-0.035650407	0.071064214	0	-0.002533468	-0.035650407	0.781706358	-0.02786815	-0.035650407	0.147229428	-0.005248789	-0.035650407	-0.035650407
32	55	3	0.964977584	-0.035650407	0.063957793	-0.1	-0.002280121	-0.03539706	0.703535722	-0.025081335	-0.032863592	0.132506485	-0.00472391	-0.035125528	-0.034872181
32	55	3	0.964977584	-0.035650407	0.056851371	-0.2	-0.002026775	-0.035143713	0.625365086	-0.02229452	-0.030076777	0.117783542	-0.004199031	-0.034600649	-0.034093955
32	55	3	0.964977584	-0.035650407	0.04974495	-0.3	-0.001773428	-0.034890366	0.54719445	-0.019507705	-0.027289962	0.1030606	-0.003674152	-0.03407577	-0.033315729
32	55	3	0.964977584	-0.035650407	0.042638529	-0.4	-0.001520081	-0.03463702	0.469023815	-0.01672089	-0.024503147	0.088337657	-0.003149273	-0.033550891	-0.032537504
32	55	3	0.964977584	-0.035650407	0.035532107	-0.5	-0.001266734	-0.034383673	0.390853179	-0.013934075	-0.021716332	0.073614714	-0.002624395	-0.033026012	-0.031759278
34	55	4	0.813103072	-0.206897398	0.079882135	0	-0.016527406	-0.206897398	0.798821349	-0.165274058	-0.206897398	0.121296516	-0.025095934	-0.206897398	-0.206897398
34	55	4	0.813103072	-0.206897398	0.087870348	0.1	-0.018180146	-0.208550138	0.878703484	-0.181801464	-0.223424804	0.133426168	-0.027605527	-0.209406991	-0.211059731
34	55	4	0.813103072	-0.206897398	0.095858562	0.2	-0.019832887	-0.210202879	0.958585619	-0.19832887	-0.239952209	0.145555819	-0.03011512	-0.211916584	-0.215222065
34	55	4	0.813103072	-0.206897398	0.103846775	0.3	-0.021485628	-0.21185562	1.038467754	-0.214856276	-0.256479615	0.157685471	-0.032624714	-0.214426178	-0.2193844
34	55	4	0.813103072	-0.206897398	0.111834989	0.4	-0.023138368	-0.21350836	1.118349889	-0.231383682	-0.273007021	0.169815122	-0.035134307	-0.216935771	-0.223546733
34	55	4	0.813103072	-0.206897398	0.119823202	0.5	-0.024791109	-0.215161101	1.198232024	-0.247911088	-0.289534427	0.181944774	-0.0376439	-0.219445365	-0.227709068
34	55	4	0.813103072	-0.206897398	0.079882135	0	-0.016527406	-0.206897398	0.798821349	-0.165274058	-0.206897398	0.121296516	-0.025095934	-0.206897398	-0.206897398
34	55	4	0.813103072	-0.206897398	0.071893921	-0.1	-0.014874665	-0.205244657	0.718939214	-0.148746653	-0.190369992	0.109166864	-0.02258634	-0.204387804	-0.202735063
34	55	4	0.813103072	-0.206897398	0.063905708	-0.2	-0.013221925	-0.203591917	0.639057079	-0.132219247	-0.173842586	0.097037213	-0.020076747	-0.201878211	-0.19857273
34	55	4	0.813103072	-0.206897398	0.055917494	-0.3	-0.011569184	-0.201939176	0.559174944	-0.115691841	-0.15731518	0.084907561	-0.017567153	-0.199368618	-0.194410396
34	55	4	0.813103072	-0.206897398	0.047929281	-0.4	-0.009916444	-0.200286435	0.479292809	-0.099164435	-0.140787774	0.07277791	-0.01505756	-0.196859024	-0.190248061
34	55	4	0.813103072	-0.206897398	0.039941067	-0.5	-0.008263703	-0.198633695	0.399410675	-0.082637029	-0.124260369	0.060648258	-0.012547967	-0.194349431	-0.186085728
36	55	5	0.122999941	-2.095571404	0.088654676	0	-0.185782205	-2.095571404	0.911345324	-1.9097892	-2.095571404	0	0	-2.095571404	-2.095571404
36	55	5	0.122999941	-2.095571404	0.097520144	0.1	-0.204360425	-2.114149625	1.002479856	-2.100768119	-2.286550324	0	0	-2.095571404	-2.114149625
36	55	5	0.122999941	-2.095571404	0.106385612	0.2	-0.222938646	-2.132727845	1.093614388	-2.291747039	-2.477529244	0	0	-2.095571404	-2.132727845
36	55	5	0.122999941	-2.095571404	0.115251079	0.3	-0.241516866	-2.151306066	1.184748921	-2.482725959	-2.668508164	0	0	-2.095571404	-2.151306066
36	55	5	0.122999941	-2.095571404	0.124116547	0.4	-0.260095087	-2.169884286	1.275883453	-2.673704879	-2.859487084	0	0	-2.095571404	-2.169884286
36	55	5	0.122999941	-2.095571404	0.132982015	0.5	-0.278673307	-2.188462507	1.367017985	-2.864683799	-3.050466004	0	0	-2.095571404	-2.188462507
36	55	5	0.122999941	-2.095571404	0.088654676	0	-0.185782205	-2.095571404	0.911345324	-1.9097892	-2.095571404	0	0	-2.095571404	-2.095571404
36	55	5	0.122999941	-2.095571404	0.079789209	-0.1	-0.167203984	-2.076993184	0.820210791	-1.71881028	-1.904592484	0	0	-2.095571404	-2.076993184
36	55	5	0.122999941	-2.095571404	0.070923741	-0.2	-0.148625764	-2.058414963	0.729076259	-1.52783136	-1.713613564	0	0	-2.095571404	-2.058414963
36	55	5	0.122999941	-2.095571404	0.062058273	-0.3	-0.130047543	-2.039836743	0.637941727	-1.33685244	-1.522634644	0	0	-2.095571404	-2.039836743
36	55	5	0.122999941	-2.095571404	0.053192806	-0.4	-0.111469323	-2.021258522	0.546807194	-1.14587352	-1.331655724	0	0	-2.095571404	-2.021258522
36	55	5	0.122999941	-2.095571404	0.044327338	-0.5	-0.092891102	-2.002680302	0.455672662	-0.9548946	-1.140676805	0	0	-2.095571404	-2.002680302
22	110	6	1.063284461	0.061362665	0.053764139	0	0.003299111	0.061362665	0.806462088	0.049486663	0.061362665	0.139773773	0.008576891	0.061362665	0.061362665
22	110	6	1.063284461	0.061362665	0.059140553	0.1	0.003629022	0.061692576	0.887108296	0.054435329	0.066311332	0.153751151	0.00943458	0.062220354	0.062550265
22	110	6	1.063284461	0.061362665	0.064516967	0.2	0.003958933	0.062022487	0.967754505	0.059383996	0.071259998	0.167728528	0.01029227	0.063078044	0.063737866
22	110	6	1.063284461	0.061362665	0.069893381	0.3	0.004288844	0.062352399	1.048400714	0.064332662	0.076208664	0.181705905	0.011149959	0.063935733	0.064925467
22	110	6	1.063284461	0.061362665	0.075269795	0.4	0.004618755	0.06268231	1.129046923	0.069281328	0.081157331	0.195683283	0.012007648	0.064793422	0.066113067
22	110	6	1.063284461	0.061362665	0.080646209	0.5	0.004948666	0.063012221	1.209693131	0.074229995	0.086105997	0.20966066	0.012865337	0.065651111	0.067300667
22	110	6	1.063284461	0.061362665	0.053764139	0	0.003299111	0.061362665	0.806462088	0.049486663	0.061362665	0.139773773	0.008576891	0.061362665	0.061362665
22	110	6	1.063284461	0.061362665	0.048387725	-0.1	0.0029692	0.061032754	0.725815879	0.044537997	0.056413999	0.125796396	0.007719202	0.060504976	0.060175065
22	110	6	1.063284461	0.061362665	0.043011311	-0.2	0.002639289	0.060702843	0.64516967	0.039589331	0.051465333	0.111819019	0.006861513	0.059647287	0.058987465
22	110	6	1.063284461	0.061362665	0.037634897	-0.3	0.002309378	0.060372932	0.564523461	0.034640664	0.046516666	0.097841641	0.006003824	0.058789598	0.057799865
22	110	6	1.063284461	0.061362665	0.032258484	-0.4	0.001979467	0.060043021	0.483877253	0.029691998	0.041568	0.083864264	0.005146135	0.057931909	0.056612265
22	110	6	1.063284461	0.061362665	0.02688207	-0.5	0.001649555	0.05971311	0.403231044	0.024743332	0.036619334	0.069886887	0.004288446	0.05707422	0.055424665
26	110	7	1.132567069	0.124486799	0.067180777	0	0.00836312	0.124486799	0.738988546	0.091994319	0.124486799	0.193830677	0.024129361	0.124486799	0.124486799
26	110	7	1.132567069	0.124486799	0.073898855	0.1	0.009199432	0.125323111	0.8128874	0.10119375	0.133686231	0.213213745	0.026542297	0.126899735	0.127736047
26	110	7	1.132567069	0.124486799	0.080616932	0.2	0.010035744	0.126159423	0.886786255	0.110393182	0.142885663	0.232596813	0.028955233	0.129312671	0.130985295
26	110	7	1.132567069	0.124486799	0.08733501	0.3	0.010872056	0.126995735	0.960685109	0.119592614	0.152085095	0.251979881	0.031368169	0.131725607	0.134234543
26	110	7	1.132567069	0.124486799	0.094053088	0.4	0.011708368	0.127832047	1.034583964	0.128792046	0.161284526	0.271362948	0.033781105	0.134138543	0.137483791
26	110	7	1.132567069	0.124486799	0.100771165	0.5	0.01254468	0.128668359	1.108482819	0.137991478	0.170483958	0.290746016	0.036194041	0.136551479	0.140733039
26	110	7	1.132567069	0.124486799	0.067180777	0	0.00836312	0.124486799	0.738988546	0.091994319	0.124486799	0.193830677	0.024129361	0.124486799	0.124486799
26	110	7	1.132567069	0.124486799	0.060462699	-0.1	0.007526808	0.123650487	0.665089691	0.082794887	0.115287367	0.17444761	0.021716425	0.122073863	0.121237551
26	110	7	1.132567069	0.124486799	0.053744622	-0.2	0.006690496	0.122814175	0.591190837	0.073595455	0.106087935	0.155064542	0.019303488	0.119660927	0.117988303
26	110	7	1.132567069	0.124486799	0.047026544	-0.3	0.005854184	0.121977863	0.517291982	0.064396023	0.096888503	0.135681474	0.016890552	0.117247991	0.114739055
26	110	7	1.132567069	0.124486799	0.040308466	-0.4	0.005017872	0.121141551	0.443393127	0.055196591	0.087689072	0.116298406	0.014477616	0.114835055	0.111489807
26	110	7	1.132567069	0.124486799	0.033590388	-0.5	0.00418156	0.120305239	0.369494273	0.045997159	0.07848964	0.096915339	0.01206468	0.112422119	0.108240559
32	110	8	1.267263533	0.236859877	0.100227092	0	0.023739777	0.236859877	0.701589647	0.166178438	0.236859877	0.19818326	0.046941663	0.236859877	0.236859877
32	110	8	1.267263533	0.236859877	0.110249802	0.1	0.026113755	0.239233855	0.771748612	0.182796282	0.253477721	0.218001586	0.051635829	0.241554044	0.243928022
32	110	8	1.267263533	0.236859877	0.120272511	0.2	0.028487732	0.241607833	0.841907577	0.199414125	0.270095565	0.237819913	0.056329995	0.24624821	0.250996166
32	110	8	1.267263533	0.236859877	0.13029522	0.3	0.03086171	0.24398181	0.912066541	0.216031969	0.286713409	0.257638239	0.061024162	0.250942376	0.258064309
32	110	8	1.267263533	0.236859877	0.140317929	0.4	0.033235688	0.246355788	0.982225506	0.232649813	0.303331253	0.277456565	0.065718328	0.255636542	0.265132453
32	110	8	1.267263533	0.236859877	0.150340639	0.5	0.035609665	0.248729766	1.052384471	0.249267657	0.319949096	0.297274891	0.070412494	0.260330709	0.272200598
32	110	8	1.267263533	0.236859877	0.100227092	0	0.023739777	0.236859877	0.701589647	0.166178438	0.236859877	0.19818326	0.046941663	0.236859877	0.236859877
32	110	8	1.267263533	0.236859877	0.090204383	-0.1	0.021365799	0.2344859	0.631430682	0.149560594	0.220242034	0.178364934	0.042247496	0.232165711	0.229791734
32	110	8	1.267263533	0.236859877	0.080181674	-0.2	0.018991821	0.232111922	0.561271718	0.13294275	0.20362419	0.158546608	0.03755333	0.227471545	0.22272359
32	110	8	1.267263533	0.236859877	0.070158965	-0.3	0.016617844	0.229737944	0.491112753	0.116324906	0.187006346	0.138728282	0.032859164	0.222777379	0.215655446
32	110	8	1.267263533	0.236859877	0.060136255	-0.4	0.014243866	0.227363967	0.420953788	0.099707063	0.170388502	0.118909956	0.028164998	0.218083212	0.208587302
32	110	8	1.267263533	0.236859877	0.050113546	-0.5	0.011869888	0.224989989	0.350794824	0.083089219	0.153770658	0.09909163	0.023470831	0.213389046	0.201519158
34	110	9	1.252285688	0.224970432	0.109089085	0	0.024541819	0.224970432	0.763623598	0.171792731	0.224970432	0.127287317	0.028635883	0.224970432	0.224970432
34	110	9	1.252285688	0.224970432	0.119997994	0.1	0.026996001	0.227424614	0.839985958	0.188972004	0.242149705	0.140016048	0.031499471	0.22783402	0.230288202
34	110	9	1.252285688	0.224970432	0.130906903	0.2	0.029450182	0.229878796	0.916348318	0.206151277	0.259328978	0.15274478	0.034363059	0.230697609	0.235605973
34	110	9	1.252285688	0.224970432	0.141815811	0.3	0.031904364	0.232332978	0.992710677	0.22333055	0.276508251	0.165473512	0.037226647	0.233561197	0.240923743
34	110	9	1.252285688	0.224970432	0.15272472	0.4	0.034358546	0.23478716	1.069073037	0.240509823	0.293687524	0.178202243	0.040090236	0.236424785	0.246241513
34	110	9	1.252285688	0.224970432	0.163633628	0.5	0.036812728	0.237241341	1.145435397	0.257689096	0.310866797	0.190930975	0.042953824	0.239288373	0.251559282
34	110	9	1.252285688	0.224970432	0.109089085	0	0.024541819	0.224970432	0.763623598	0.171792731	0.224970432	0.127287317	0.028635883	0.224970432	0.224970432
34	110	9	1.252285688	0.224970432	0.098180177	-0.1	0.022087637	0.22251625	0.687261238	0.154613458	0.207791159	0.114558585	0.025772294	0.222106844	0.219652662
34	110	9	1.252285688	0.224970432	0.087271268	-0.2	0.019633455	0.220062068	0.610898878	0.137434185	0.190611886	0.101829853	0.022908706	0.219243256	0.214334892
34	110	9	1.252285688	0.224970432	0.07636236	-0.3	0.017179273	0.217607886	0.534536519	0.120254912	0.173432613	0.089101122	0.020045118	0.216379667	0.209017121
34	110	9	1.252285688	0.224970432	0.065453451	-0.4	0.014725091	0.215153705	0.458174159	0.103075638	0.15625334	0.07637239	0.01718153	0.213516079	0.203699352
34	110	9	1.252285688	0.224970432	0.054544543	-0.5	0.012270909	0.212699523	0.381811799	0.085896365	0.139074067	0.063643658	0.014317941	0.210652491	0.198381582
36	110	10	0.121411901	-2.10856637	0.088629994	0	-0.186882225	-2.10856637	0.911370006	-1.921684145	-2.10856637	0	0	-2.10856637	-2.10856637
36	110	10	0.121411901	-2.10856637	0.097492994	0.1	-0.205570448	-2.127254593	1.002507006	-2.113852559	-2.300734784	0	0	-2.10856637	-2.127254593
36	110	10	0.121411901	-2.10856637	0.106355993	0.2	-0.22425867	-2.145942815	1.093644007	-2.306020974	-2.492903199	0	0	-2.10856637	-2.145942815
36	110	10	0.121411901	-2.10856637	0.115218992	0.3	-0.242946893	-2.164631038	1.184781008	-2.498189388	-2.685071613	0	0	-2.10856637	-2.164631038
36	110	10	0.121411901	-2.10856637	0.124081992	0.4	-0.261635115	-2.18331926	1.275918008	-2.690357803	-2.877240028	0	0	-2.10856637	-2.18331926
36	110	10	0.121411901	-2.10856637	0.132944991	0.5	-0.280323338	-2.202007483	1.367055009	-2.882526217	-3.069408442	0	0	-2.10856637	-2.202007483
36	110	10	0.121411901	-2.10856637	0.088629994	0	-0.186882225	-2.10856637	0.911370006	-1.921684145	-2.10856637	0	0	-2.10856637	-2.10856637
36	110	10	0.121411901	-2.10856637	0.079766995	-0.1	-0.168194003	-2.089878147	0.820233005	-1.72951573	-1.916397956	0	0	-2.10856637	-2.089878147
36	110	10	0.121411901	-2.10856637	0.070903995	-0.2	-0.14950578	-2.071189925	0.729096005	-1.537347316	-1.724229541	0	0	-2.10856637	-2.071189925
36	110	10	0.121411901	-2.10856637	0.062040996	-0.3	-0.130817558	-2.052501702	0.637959004	-1.345178901	-1.532061127	0	0	-2.10856637	-2.052501702
36	110	10	0.121411901	-2.10856637	0.053177997	-0.4	-0.112129335	-2.03381348	0.546822003	-1.153010487	-1.339892712	0	0	-2.10856637	-2.03381348
36	110	10	0.121411901	-2.10856637	0.044314997	-0.5	-0.093441113	-2.015125257	0.455685003	-0.960842072	-1.147724298	0	0	-2.10856637	-2.015125257
22	165	11	1.105170918	0.1	0.055489713	0	0.005548971	0.1	0.776855986	0.077685599	0.1	0.167654301	0.01676543	0.1	0.1
22	165	11	1.105170918	0.1	0.061038685	0.1	0.006103868	0.100554897	0.854541584	0.085454158	0.10776856	0.184419731	0.018441973	0.101676543	0.10223144
22	165	11	1.105170918	0.1	0.066587656	0.2	0.006658766	0.101109794	0.932227183	0.093222718	0.11553712	0.201185161	0.020118516	0.103353086	0.10446288
22	165	11	1.105170918	0.1	0.072136627	0.3	0.007213663	0.101664691	1.009912781	0.100991278	0.12330568	0.217950591	0.021795059	0.105029629	0.10669432
22	165	11	1.105170918	0.1	0.077685599	0.4	0.00776856	0.102219589	1.08759838	0.108759838	0.131074239	0.234716021	0.023471602	0.106706172	0.108925761
22	165	11	1.105170918	0.1	0.08323457	0.5	0.008323457	0.102774486	1.165283979	0.116528398	0.138842799	0.251481452	0.025148145	0.108382715	0.111157201
22	165	11	1.105170918	0.1	0.055489713	0	0.005548971	0.1	0.776855986	0.077685599	0.1	0.167654301	0.01676543	0.1	0.1
22	165	11	1.105170918	0.1	0.049940742	-0.1	0.004994074	0.099445103	0.699170387	0.069917039	0.09223144	0.150888871	0.015088887	0.098323457	0.09776856
22	165	11	1.105170918	0.1	0.044391771	-0.2	0.004439177	0.098890206	0.621484789	0.062148479	0.08446288	0.134123441	0.013412344	0.096646914	0.09553712
22	165	11	1.105170918	0.1	0.038842799	-0.3	0.00388428	0.098335309	0.54379919	0.054379919	0.07669432	0.117358011	0.011735801	0.094970371	0.09330568
22	165	11	1.105170918	0.1	0.033293828	-0.4	0.003329383	0.097780411	0.466113591	0.046611359	0.068925761	0.100592581	0.010059258	0.093293828	0.091074239
22	165	11	1.105170918	0.1	0.027744857	-0.5	0.002774486	0.097225514	0.388427993	0.038842799	0.061157201	0.083827151	0.008382715	0.091617285	0.088842799
26	165	12	1.150273799	0.14	0.069966933	0	0.009795371	0.14	0.699669328	0.097953706	0.14	0.23036374	0.032250924	0.14	0.14
26	165	12	1.150273799	0.14	0.076963626	0.1	0.010774908	0.140979537	0.76963626	0.107749076	0.149795371	0.253400114	0.035476016	0.143225092	0.144204629
26	165	12	1.150273799	0.14	0.083960319	0.2	0.011754445	0.141959074	0.839603193	0.117544447	0.159590741	0.276436488	0.038701108	0.146450185	0.148409259
26	165	12	1.150273799	0.14	0.090957013	0.3	0.012733982	0.142938611	0.909570126	0.127339818	0.169386112	0.299472862	0.041926201	0.149675277	0.152613888
26	165	12	1.150273799	0.14	0.097953706	0.4	0.013713519	0.143918148	0.979537059	0.137135188	0.179181482	0.322509236	0.045151293	0.152900369	0.156818517
26	165	12	1.150273799	0.14	0.104950399	0.5	0.014693056	0.144897685	1.049503991	0.146930559	0.188976853	0.34554561	0.048376385	0.156125462	0.161023147
26	165	12	1.150273799	0.14	0.069966933	0	0.009795371	0.14	0.699669328	0.097953706	0.14	0.23036374	0.032250924	0.14	0.14
26	165	12	1.150273799	0.14	0.062970239	-0.1	0.008815834	0.139020463	0.629702395	0.088158335	0.130204629	0.207327366	0.029025831	0.136774908	0.135795371
26	165	12	1.150273799	0.14	0.055973546	-0.2	0.007836296	0.138040926	0.559735462	0.078362965	0.120409259	0.184290992	0.025800739	0.133549815	0.131590741
26	165	12	1.150273799	0.14	0.048976853	-0.3	0.006856759	0.137061389	0.489768529	0.068567594	0.110613888	0.161254618	0.022575646	0.130324723	0.127386112
26	165	12	1.150273799	0.14	0.04198016	-0.4	0.005877222	0.136081852	0.419801597	0.058772224	0.100818518	0.138218244	0.019350554	0.127099631	0.123181483
26	165	12	1.150273799	0.14	0.034983466	-0.5	0.004897685	0.135102315	0.349834664	0.048976853	0.091023147	0.11518187	0.016125462	0.123874538	0.118976853
32	165	13	1.25860001	0.23	0.103456009	0	0.023794882	0.23	0.724192105	0.166564184	0.23	0.17235188	0.039640932	0.23	0.23
32	165	13	1.25860001	0.23	0.11380161	0.1	0.02617437	0.232379488	0.796611316	0.183220603	0.246656418	0.189587068	0.043605026	0.233964093	0.236343581
32	165	13	1.25860001	0.23	0.12414721	0.2	0.028553858	0.234758976	0.869030526	0.199877021	0.263312837	0.206822257	0.047569119	0.237928186	0.242687162
32	165	13	1.25860001	0.23	0.134492811	0.3	0.030933347	0.237138465	0.941449737	0.216533439	0.279969255	0.224057445	0.051533212	0.24189228	0.249030745
32	165	13	1.25860001	0.23	0.144838412	0.4	0.033312835	0.239517953	1.013868947	0.233189858	0.296625674	0.241292633	0.055497305	0.245856373	0.255374326
32	165	13	1.25860001	0.23	0.155184013	0.5	0.035692323	0.241897441	1.086288158	0.249846276	0.313282092	0.258527821	0.059461399	0.249820466	0.261717907
32	165	13	1.25860001	0.23	0.103456009	0	0.023794882	0.23	0.724192105	0.166564184	0.23	0.17235188	0.039640932	0.23	0.23
32	165	13	1.25860001	0.23	0.093110408	-0.1	0.021415394	0.227620512	0.651772895	0.149907766	0.213343582	0.155116692	0.035676839	0.226035907	0.223656419
32	165	13	1.25860001	0.23	0.082764807	-0.2	0.019035906	0.225241024	0.579353684	0.133251347	0.196687163	0.137881504	0.031712746	0.222071814	0.217312838
32	165	13	1.25860001	0.23	0.072419206	-0.3	0.016656417	0.222861535	0.506934474	0.116594929	0.180030745	0.120646316	0.027748653	0.21810772	0.210969255
32	165	13	1.25860001	0.23	0.062073605	-0.4	0.014276929	0.220482047	0.434515263	0.09993851	0.163374326	0.103411128	0.023784559	0.214143627	0.204625674
32	165	13	1.25860001	0.23	0.051728004	-0.5	0.011897441	0.218102559	0.362096053	0.083282092	0.146717908	0.08617594	0.019820466	0.210179534	0.198282093
34	165	14	1.161834243	0.15	0.106589927	0	0.015988489	0.15	0.746129488	0.111919423	0.15	0.147280585	0.022092088	0.15	0.15
34	165	14	1.161834243	0.15	0.11724892	0.1	0.017587338	0.151598849	0.820742437	0.123111365	0.161191942	0.162008644	0.024301297	0.152209209	0.153808058
34	165	14	1.161834243	0.15	0.127907912	0.2	0.019186187	0.153197698	0.895355385	0.134303308	0.172383885	0.176736702	0.026510505	0.154418418	0.157616116
34	165	14	1.161834243	0.15	0.138566905	0.3	0.020785036	0.154796547	0.969968334	0.14549525	0.183575827	0.191464761	0.028719714	0.156627626	0.161424173
34	165	14	1.161834243	0.15	0.149225898	0.4	0.022383885	0.156395396	1.044581283	0.156687192	0.194767769	0.20619282	0.030928923	0.158836835	0.165232231
34	165	14	1.161834243	0.15	0.15988489	0.5	0.023982734	0.157994245	1.119194232	0.167879135	0.205959712	0.220920878	0.033138132	0.161046044	0.169040289
34	165	14	1.161834243	0.15	0.106589927	0	0.015988489	0.15	0.746129488	0.111919423	0.15	0.147280585	0.022092088	0.15	0.15
34	165	14	1.161834243	0.15	0.095930934	-0.1	0.01438964	0.148401151	0.671516539	0.100727481	0.138808058	0.132552527	0.019882879	0.147790791	0.146191942
34	165	14	1.161834243	0.15	0.085271941	-0.2	0.012790791	0.146802302	0.59690359	0.089535539	0.127616115	0.117824468	0.01767367	0.145581582	0.142383884
34	165	14	1.161834243	0.15	0.074612949	-0.3	0.011191942	0.145203453	0.522290641	0.078343596	0.116424173	0.10309641	0.015464461	0.143372374	0.138575827
34	165	14	1.161834243	0.15	0.063953956	-0.4	0.009593093	0.143604604	0.447677693	0.067151654	0.105232231	0.088368351	0.013255253	0.141163165	0.134767769
34	165	14	1.161834243	0.15	0.053294963	-0.5	0.007994245	0.142005755	0.373064744	0.055959712	0.094040288	0.073640293	0.011046044	0.138953956	0.130959711
36	165	15	0.111916749	-2.19	0.088931276	0	-0.194759494	-2.19	0.911068724	-1.995240506	-2.19	0	0	-2.19	-2.19
36	165	15	0.111916749	-2.19	0.097824404	0.1	-0.214235444	-2.209475949	1.002175596	-2.194764556	-2.389524051	0	0	-2.19	-2.209475949
36	165	15	0.111916749	-2.19	0.106717531	0.2	-0.233711393	-2.228951899	1.093282469	-2.394288607	-2.589048101	0	0	-2.19	-2.228951899
36	165	15	0.111916749	-2.19	0.115610659	0.3	-0.253187343	-2.248427848	1.184389341	-2.593812657	-2.788572152	0	0	-2.19	-2.248427848
36	165	15	0.111916749	-2.19	0.124503786	0.4	-0.272663292	-2.267903798	1.275496214	-2.793336708	-2.988096202	0	0	-2.19	-2.267903798
36	165	15	0.111916749	-2.19	0.133396914	0.5	-0.292139242	-2.287379747	1.366603086	-2.992860758	-3.187620253	0	0	-2.19	-2.287379747
36	165	15	0.111916749	-2.19	0.088931276	0	-0.194759494	-2.19	0.911068724	-1.995240506	-2.19	0	0	-2.19	-2.19
36	165	15	0.111916749	-2.19	0.080038148	-0.1	-0.175283545	-2.170524051	0.819961852	-1.795716455	-1.990475949	0	0	-2.19	-2.170524051
36	165	15	0.111916749	-2.19	0.071145021	-0.2	-0.155807596	-2.151048101	0.728854979	-1.596192404	-1.790951899	0	0	-2.19	-2.151048101
36	165	15	0.111916749	-2.19	0.062251893	-0.3	-0.136331646	-2.131572152	0.637748107	-1.396668354	-1.591427848	0	0	-2.19	-2.131572152
36	165	15	0.111916749	-2.19	0.053358766	-0.4	-0.116855697	-2.112096202	0.546641234	-1.197144303	-1.391903798	0	0	-2.19	-2.112096202
36	165	15	0.111916749	-2.19	0.044465638	-0.5	-0.097379747	-2.092620253	0.455534362	-0.997620253	-1.192379747	0	0	-2.19	-2.092620253
