# Supplementary material for: Competition and resource depletion shape the thermal response of population fitness in Aedes aegypti
Source: Commun Biol. 2022 Jan 19;5:66. doi: 10.1038/s42003-022-03030-7 (PMC8770499; doi:10.1038/s42003-022-03030-7)
Supplement: Supplementary file 7 — Supplementary Data 4 [file 42003_2022_3030_MOESM7_ESM.csv]

kamy_temp	kamy_food	kamy_rm	kamy_type	kamy_boot_rm_temp	kamy_boot_rm_food	kamy_boot_rm_lwr_ci	kamy_boot_rm_upr_ci	kamy_boot_rm_type	kamy_rm_Tpk_temp	kamy_rm_Tpk_food	kamy_rm_Tpk	kamy_rm_lwr	kamy_rm_upr	kamy_rm_Tpk_type	mpm_rm	mpm_rm_lwr	mpm_rm_upr	mpm_temp	mpm_food	mpm_rm_type	rm_Tpk_id
21.3	0.183	-0.1	low	18	0.183	-0.1	-0.1	low	26.3	0.183	0.050312987	-8.99E-04	0.100312052	low	-0.0608978	-0.0884404	-0.0340935	22	55	low	1
21.4	0.183	-0.099214688	low	18.1	0.183	-0.1	-0.1	low	33	0.367	0.218829118	0.202768198	0.233954398	low	0.03324349	0.01800522	0.04825303	26	55	low	2
21.5	0.183	-0.092680444	low	18.2	0.183	-0.1	-0.1	low	31.5	0.55	0.195968412	0.171917713	0.216708205	low	-0.0506033	-0.0939557	-0.0090525	32	55	low	3
21.6	0.183	-0.086315971	low	18.3	0.183	-0.1	-0.1	low	29.5	0.733	0.195201078	0.16080808	0.223928136	low	0.05107318	0.03033375	0.07139122	22	110	low	4
21.7	0.183	-0.080119514	low	18.4	0.183	-0.1	-0.1	low	26.8	0.183	0.06827559	0.028610482	0.105338047	high	0.11088936	0.09242892	0.12901517	26	110	low	9
21.8	0.183	-0.074089335	low	18.5	0.183	-0.1	-0.1	low	33.1	0.367	0.26576155	0.249122151	0.279192152	high	0.21450913	0.18859671	0.23976703	32	110	low	10
21.9	0.183	-0.068223714	low	18.6	0.183	-0.1	-0.1	low	31.7	0.55	0.242375977	0.219784702	0.263532146	high	0.20105543	0.1690828	0.2320374	34	110	low	11
22	0.183	-0.062520946	low	18.7	0.183	-0.1	-0.1	low	29.8	0.733	0.241286742	0.210205338	0.268769338	high	0.08573983	0.07099021	0.10027506	22	165	low	12
22.1	0.183	-0.056979344	low	18.8	0.183	-0.1	-0.1	low							0.12136821	0.09896044	0.14328486	26	165	low
22.2	0.183	-0.051597237	low	18.9	0.183	-0.1	-0.1	low							0.20460514	0.1786219	0.22993032	32	165	low
22.3	0.183	-0.04637297	low	19	0.183	-0.1	-0.1	low							0.12123471	0.08398548	0.15714611	34	165	low
22.4	0.183	-0.041304905	low	19.1	0.183	-0.1	-0.1	low							0.0671671	0.04777205	0.08619312	22	220	low
22.5	0.183	-0.036391417	low	19.2	0.183	-0.1	-0.1	low							0.13838441	0.12019424	0.1562496	26	220	low
22.6	0.183	-0.031630902	low	19.3	0.183	-0.1	-0.1	low							0.1777938	0.15171537	0.20320938	32	220	low
22.7	0.183	-0.027021767	low	19.4	0.183	-0.1	-0.099531031	low							-0.0006288	-0.0481837	0.04476687	34	220	low
22.8	0.183	-0.022562437	low	19.5	0.183	-0.1	-0.096617221	low							-0.0448606	-0.0724718	-0.0179914	22	55	high
22.9	0.183	-0.018251351	low	19.6	0.183	-0.1	-0.093212076	low							0.05874126	0.04353065	0.07372397	26	55	high
23	0.183	-0.014086964	low	19.7	0.183	-0.1	-0.090753355	low							-0.020489	-0.0639888	0.02119711	32	55	high
23.1	0.183	-0.010067747	low	19.8	0.183	-0.1	-0.087714005	low							0.07163395	0.05083999	0.09200432	22	110	high
23.2	0.183	-0.006192184	low	19.9	0.183	-0.1	-0.083717515	low							0.13812853	0.1194881	0.15642785	26	110	high
23.3	0.183	-0.002458775	low	20	0.183	-0.1	-0.081587729	low							0.25985032	0.23349385	0.28552993	32	110	high
23.4	0.183	0.001133965	low	20.1	0.183	-0.1	-0.078366512	low							0.24923566	0.21694373	0.28051735	34	110	high
23.5	0.183	0.004587508	low	20.2	0.183	-0.1	-0.074916258	low							0.10926333	0.09444603	0.12386427	22	165	high
23.6	0.183	0.007903309	low	20.3	0.183	-0.1	-0.072801684	low							0.1529942	0.13015034	0.17532785	26	165	high
23.7	0.183	0.011082812	low	20.4	0.183	-0.1	-0.070759748	low							0.25202754	0.22561002	0.27776509	32	165	high
23.8	0.183	0.014127444	low	20.5	0.183	-0.1	-0.068738382	low							0.16985652	0.13240809	0.20595305	34	165	high
23.9	0.183	0.017038619	low	20.6	0.183	-0.1	-0.066476789	low							0.09176067	0.07208132	0.11106021	22	220	high
24	0.183	0.019817738	low	20.7	0.183	-0.1	-0.063240863	low							0.17205286	0.15350251	0.19026535	26	220	high
24.1	0.183	0.022466187	low	20.8	0.183	-0.1	-0.059328967	low							0.22815007	0.20170557	0.25391324	32	220	high
24.2	0.183	0.024985339	low	20.9	0.183	-0.1	-0.055876601	low							0.04141461	-0.0063112	0.08696606	34	220	high
24.3	0.183	0.027376553	low	21	0.183	-0.1	-0.052665811	low
24.4	0.183	0.029641176	low	21.1	0.183	-0.1	-0.049413711	low
24.5	0.183	0.031780539	low	21.2	0.183	-0.1	-0.046517822	low
24.6	0.183	0.033795963	low	21.3	0.183	-0.1	-0.043316784	low
24.7	0.183	0.035688754	low	21.4	0.183	-0.1	-0.040172148	low
24.8	0.183	0.037460206	low	21.5	0.183	-0.1	-0.036688226	low
24.9	0.183	0.0391116	low	21.6	0.183	-0.1	-0.033719968	low
25	0.183	0.040644204	low	21.7	0.183	-0.1	-0.030379897	low
25.1	0.183	0.042059275	low	21.8	0.183	-0.1	-0.027707121	low
25.2	0.183	0.043358054	low	21.9	0.183	-0.1	-0.023872626	low
25.3	0.183	0.044541774	low	22	0.183	-0.1	-0.021972942	low
25.4	0.183	0.045611654	low	22.1	0.183	-0.099361218	-0.013838105	low
25.5	0.183	0.0465689	low	22.2	0.183	-0.091420607	-0.008306883	low
25.6	0.183	0.047414707	low	22.3	0.183	-0.085835354	-0.0043981	low
25.7	0.183	0.048150258	low	22.4	0.183	-0.080543103	9.50E-04	low
25.8	0.183	0.048776725	low	22.5	0.183	-0.075042994	0.005603133	low
25.9	0.183	0.049295268	low	22.6	0.183	-0.070016257	0.010631814	low
26	0.183	0.049707034	low	22.7	0.183	-0.065102036	0.017220908	low
26.1	0.183	0.05001316	low	22.8	0.183	-0.060496786	0.023571737	low
26.2	0.183	0.050214773	low	22.9	0.183	-0.056076231	0.029739865	low
26.3	0.183	0.050312987	low	23	0.183	-0.052444569	0.03605016	low
26.4	0.183	0.050308904	low	23.1	0.183	-0.049610322	0.042281635	low
26.5	0.183	0.050203617	low	23.2	0.183	-0.046210261	0.048456471	low
26.6	0.183	0.049998207	low	23.3	0.183	-0.04282622	0.05431859	low
26.7	0.183	0.049693746	low	23.4	0.183	-0.039633233	0.059799769	low
26.8	0.183	0.049291293	low	23.5	0.183	-0.036273605	0.064912216	low
26.9	0.183	0.048791898	low	23.6	0.183	-0.033420915	0.069135263	low
27	0.183	0.048196599	low	23.7	0.183	-0.031008993	0.073272237	low
27.1	0.183	0.047506426	low	23.8	0.183	-0.028952671	0.076787793	low
27.2	0.183	0.046722396	low	23.9	0.183	-0.0270437	0.080194589	low
27.3	0.183	0.045845518	low	24	0.183	-0.024849743	0.083342095	low
27.4	0.183	0.044876789	low	24.1	0.183	-0.022815154	0.086289047	low
27.5	0.183	0.043817199	low	24.2	0.183	-0.020923258	0.088930533	low
27.6	0.183	0.042667724	low	24.3	0.183	-0.018892904	0.091168273	low
27.7	0.183	0.041429334	low	24.4	0.183	-0.017035231	0.093696359	low
27.8	0.183	0.040102987	low	24.5	0.183	-0.015582551	0.096005326	low
27.9	0.183	0.038689632	low	24.6	0.183	-0.014228009	0.096692922	low
28	0.183	0.037190209	low	24.7	0.183	-0.012962003	0.098058619	low
28.1	0.183	0.035605648	low	24.8	0.183	-0.011643583	0.099684752	low
28.2	0.183	0.03393687	low	24.9	0.183	-0.010396372	0.100409037	low
28.3	0.183	0.032184785	low	25	0.183	-0.009280281	0.101707866	low
28.4	0.183	0.030350297	low	25.1	0.183	-0.008035589	0.102694375	low
28.5	0.183	0.028434299	low	25.2	0.183	-0.006642858	0.102962569	low
28.6	0.183	0.026437676	low	25.3	0.183	-0.005304144	0.103513996	low
28.7	0.183	0.024361301	low	25.4	0.183	-0.004044189	0.10353784	low
28.8	0.183	0.022206043	low	25.5	0.183	-0.002879159	0.104589255	low
28.9	0.183	0.019972758	low	25.6	0.183	-0.002149604	0.104577958	low
29	0.183	0.017662296	low	25.7	0.183	-0.001635902	0.104124295	low
29.1	0.183	0.015275498	low	25.8	0.183	-0.001122282	0.10381273	low
29.2	0.183	0.012813195	low	25.9	0.183	-7.72E-04	0.10294227	low
29.3	0.183	0.010276212	low	26	0.183	-8.67E-04	0.102083798	low
29.4	0.183	0.007665363	low	26.1	0.183	-7.68E-04	0.101629054	low
29.5	0.183	0.004981455	low	26.2	0.183	-6.09E-04	0.100724789	low
29.6	0.183	0.002225288	low	26.3	0.183	-8.99E-04	0.100312052	low
29.7	0.183	-0.000602348	low	26.4	0.183	-8.40E-04	0.099384411	low
29.8	0.183	-0.00350067	low	26.5	0.183	-5.90E-04	0.098304203	low
29.9	0.183	-0.006468903	low	26.6	0.183	-4.78E-04	0.097036654	low
30	0.183	-0.00950628	low	26.7	0.183	-6.56E-04	0.096045991	low
30.1	0.183	-0.012612042	low	26.8	0.183	-6.79E-04	0.094838232	low
30.2	0.183	-0.015785438	low	26.9	0.183	-8.55E-04	0.09416507	low
30.3	0.183	-0.019025724	low	27	0.183	-0.001114731	0.092702572	low
30.4	0.183	-0.022332164	low	27.1	0.183	-0.001241693	0.091626975	low
30.5	0.183	-0.025704029	low	27.2	0.183	-0.002000454	0.089832556	low
30.6	0.183	-0.029140598	low	27.3	0.183	-0.002601812	0.088197054	low
30.7	0.183	-0.032641156	low	27.4	0.183	-0.003213893	0.087808544	low
30.8	0.183	-0.036204998	low	27.5	0.183	-0.003967665	0.086558979	low
30.9	0.183	-0.039831424	low	27.6	0.183	-0.004705806	0.084478222	low
31	0.183	-0.043519741	low	27.7	0.183	-0.005612332	0.082681229	low
31.1	0.183	-0.047269265	low	27.8	0.183	-0.0072385	0.080625563	low
31.2	0.183	-0.051079318	low	27.9	0.183	-0.008175436	0.078480348	low
31.3	0.183	-0.054949227	low	28	0.183	-0.009252671	0.076397117	low
31.4	0.183	-0.05887833	low	28.1	0.183	-0.010577408	0.074965542	low
31.5	0.183	-0.062865968	low	28.2	0.183	-0.0119827	0.072681559	low
31.6	0.183	-0.06691149	low	28.3	0.183	-0.013518872	0.070194441	low
31.7	0.183	-0.071014254	low	28.4	0.183	-0.014977704	0.067752833	low
31.8	0.183	-0.07517362	low	28.5	0.183	-0.017339681	0.065075937	low
31.9	0.183	-0.079388959	low	28.6	0.183	-0.019105281	0.06235195	low
32	0.183	-0.083659646	low	28.7	0.183	-0.021430514	0.05997804	low
32.1	0.183	-0.087985063	low	28.8	0.183	-0.023612072	0.058155346	low
32.2	0.183	-0.092364599	low	28.9	0.183	-0.025986902	0.056419748	low
32.3	0.183	-0.096797648	low	29	0.183	-0.028435933	0.053901952	low
32.4	0.183	-0.1	low	29.1	0.183	-0.030408124	0.051879038	low
13.2	0.367	-0.1	low	29.2	0.183	-0.032531834	0.049411341	low
13.3	0.367	-0.098843669	low	29.3	0.183	-0.035536073	0.046995755	low
13.4	0.367	-0.097147314	low	29.4	0.183	-0.037893462	0.043911699	low
13.5	0.367	-0.095451102	low	29.5	0.183	-0.040120081	0.041090751	low
13.6	0.367	-0.093755034	low	29.6	0.183	-0.043267874	0.038060865	low
13.7	0.367	-0.092059108	low	29.7	0.183	-0.046570003	0.035298269	low
13.8	0.367	-0.090363326	low	29.8	0.183	-0.049213076	0.032544794	low
13.9	0.367	-0.088667687	low	29.9	0.183	-0.052709509	0.029628197	low
14	0.367	-0.086972191	low	30	0.183	-0.055308947	0.026525735	low
14.1	0.367	-0.085276838	low	30.1	0.183	-0.059147693	0.023463799	low
14.2	0.367	-0.083581628	low	30.2	0.183	-0.062131921	0.020041126	low
14.3	0.367	-0.081886561	low	30.3	0.183	-0.064983945	0.016816432	low
14.4	0.367	-0.080191637	low	30.4	0.183	-0.068256354	0.013197492	low
14.5	0.367	-0.078496857	low	30.5	0.183	-0.071680902	0.009993402	low
14.6	0.367	-0.076802219	low	30.6	0.183	-0.074607951	0.006399267	low
14.7	0.367	-0.075107724	low	30.7	0.183	-0.077993836	0.003402249	low
14.8	0.367	-0.073413373	low	30.8	0.183	-0.081208891	1.74E-04	low
14.9	0.367	-0.071719164	low	30.9	0.183	-0.084207088	-0.003579212	low
15	0.367	-0.070025099	low	31	0.183	-0.088060663	-0.007781931	low
15.1	0.367	-0.068331176	low	31.1	0.183	-0.091472151	-0.012062036	low
15.2	0.367	-0.066637396	low	31.2	0.183	-0.094891514	-0.016420605	low
15.3	0.367	-0.06494376	low	31.3	0.183	-0.098362133	-0.020627581	low
15.4	0.367	-0.063250266	low	31.4	0.183	-0.1	-0.024379466	low
15.5	0.367	-0.061556915	low	31.5	0.183	-0.1	-0.028386328	low
15.6	0.367	-0.059863707	low	31.6	0.183	-0.1	-0.032730904	low
15.7	0.367	-0.058170642	low	31.7	0.183	-0.1	-0.036285163	low
15.8	0.367	-0.05647772	low	31.8	0.183	-0.1	-0.040477804	low
15.9	0.367	-0.054784941	low	31.9	0.183	-0.1	-0.044995524	low
16	0.367	-0.053092305	low	32	0.183	-0.1	-0.049598384	low
16.1	0.367	-0.051399811	low	32.1	0.183	-0.1	-0.054290041	low
16.2	0.367	-0.04970746	low	32.2	0.183	-0.1	-0.058811518	low
16.3	0.367	-0.048015253	low	32.3	0.183	-0.1	-0.063482987	low
16.4	0.367	-0.046323188	low	32.4	0.183	-0.1	-0.068325458	low
16.5	0.367	-0.044631266	low	32.5	0.183	-0.1	-0.073169932	low
16.6	0.367	-0.042939486	low	32.6	0.183	-0.1	-0.078109637	low
16.7	0.367	-0.04124785	low	32.7	0.183	-0.1	-0.082968775	low
16.8	0.367	-0.039556356	low	32.8	0.183	-0.1	-0.088217999	low
16.9	0.367	-0.037865005	low	32.9	0.183	-0.1	-0.093508835	low
17	0.367	-0.036173796	low	33	0.183	-0.1	-0.098065073	low
17.1	0.367	-0.034482731	low	33.1	0.183	-0.1	-0.1	low
17.2	0.367	-0.032791808	low	33.2	0.183	-0.1	-0.1	low
17.3	0.367	-0.031101028	low	33.3	0.183	-0.1	-0.1	low
17.4	0.367	-0.029410391	low	33.4	0.183	-0.1	-0.1	low
17.5	0.367	-0.027719896	low	33.5	0.183	-0.1	-0.1	low
17.6	0.367	-0.026029544	low	33.6	0.183	-0.1	-0.1	low
17.7	0.367	-0.024339334	low	33.7	0.183	-0.1	-0.1	low
17.8	0.367	-0.022649268	low	33.8	0.183	-0.1	-0.1	low
17.9	0.367	-0.020959344	low	33.9	0.183	-0.1	-0.1	low
18	0.367	-0.019269562	low	34	0.183	-0.1	-0.1	low
18.1	0.367	-0.017579923	low	34.1	0.183	-0.1	-0.1	low
18.2	0.367	-0.015890427	low	34.2	0.183	-0.1	-0.1	low
18.3	0.367	-0.014201074	low	34.3	0.183	-0.1	-0.1	low
18.4	0.367	-0.012511863	low	34.4	0.183	-0.1	-0.1	low
18.5	0.367	-0.010822794	low	34.5	0.183	-0.1	-0.1	low
18.6	0.367	-0.009133868	low	34.6	0.183	-0.1	-0.1	low
18.7	0.367	-0.007445085	low	34.7	0.183	-0.1	-0.1	low
18.8	0.367	-0.005756444	low	34.8	0.183	-0.1	-0.1	low
18.9	0.367	-0.004067946	low	34.9	0.183	-0.1	-0.1	low
19	0.367	-0.00237959	low	35	0.183	-0.1	-0.1	low
19.1	0.367	-0.000691377	low	35.1	0.183	-0.1	-0.1	low
19.2	0.367	0.000996694	low	35.2	0.183	-0.1	-0.1	low
19.3	0.367	0.002684623	low	35.3	0.183	-0.1	-0.1	low
19.4	0.367	0.004372408	low	35.4	0.183	-0.1	-0.1	low
19.5	0.367	0.006060052	low	35.5	0.183	-0.1	-0.1	low
19.6	0.367	0.007747553	low	35.6	0.183	-0.1	-0.1	low
19.7	0.367	0.009434911	low	35.7	0.183	-0.1	-0.1	low
19.8	0.367	0.011122127	low	35.8	0.183	-0.1	-0.1	low
19.9	0.367	0.012809201	low	35.9	0.183	-0.1	-0.1	low
20	0.367	0.014496132	low	36	0.183	-0.1	-0.1	low
20.1	0.367	0.016182921	low	11.5	0.367	-0.1	-0.080938265	low
20.2	0.367	0.017869568	low	11.6	0.367	-0.1	-0.079547462	low
20.3	0.367	0.019556072	low	11.7	0.367	-0.1	-0.078156755	low
20.4	0.367	0.021242434	low	11.8	0.367	-0.1	-0.076766145	low
20.5	0.367	0.022928653	low	11.9	0.367	-0.1	-0.075355958	low
20.6	0.367	0.024614731	low	12	0.367	-0.1	-0.073884678	low
20.7	0.367	0.026300665	low	12.1	0.367	-0.1	-0.072413505	low
20.8	0.367	0.027986458	low	12.2	0.367	-0.1	-0.070942439	low
20.9	0.367	0.029672108	low	12.3	0.367	-0.1	-0.069471482	low
21	0.367	0.031357616	low	12.4	0.367	-0.1	-0.068066397	low
21.1	0.367	0.033042982	low	12.5	0.367	-0.1	-0.06666833	low
21.2	0.367	0.034728205	low	12.6	0.367	-0.1	-0.06527036	low
21.3	0.367	0.036413286	low	12.7	0.367	-0.1	-0.063872487	low
21.4	0.367	0.038098225	low	12.8	0.367	-0.1	-0.062474711	low
21.5	0.367	0.039783021	low	12.9	0.367	-0.1	-0.061077033	low
21.6	0.367	0.041467676	low	13	0.367	-0.1	-0.059685076	low
21.7	0.367	0.043152188	low	13.1	0.367	-0.1	-0.058293548	low
21.8	0.367	0.044836557	low	13.2	0.367	-0.1	-0.056902117	low
21.9	0.367	0.046520785	low	13.3	0.367	-0.1	-0.055510782	low
22	0.367	0.04820487	low	13.4	0.367	-0.1	-0.054119544	low
22.1	0.367	0.049888813	low	13.5	0.367	-0.1	-0.052728403	low
22.2	0.367	0.051572613	low	13.6	0.367	-0.1	-0.051337357	low
22.3	0.367	0.053256272	low	13.7	0.367	-0.1	-0.049946409	low
22.4	0.367	0.054939788	low	13.8	0.367	-0.1	-0.048555557	low
22.5	0.367	0.056623161	low	13.9	0.367	-0.1	-0.047164801	low
22.6	0.367	0.058306393	low	14	0.367	-0.1	-0.045774142	low
22.7	0.367	0.059989482	low	14.1	0.367	-0.1	-0.044383579	low
22.8	0.367	0.061672428	low	14.2	0.367	-0.1	-0.043007419	low
22.9	0.367	0.063355232	low	14.3	0.367	-0.1	-0.041651581	low
23	0.367	0.065037894	low	14.4	0.367	-0.1	-0.040295834	low
23.1	0.367	0.066720413	low	14.5	0.367	-0.1	-0.03894018	low
23.2	0.367	0.068402789	low	14.6	0.367	-0.1	-0.037587149	low
23.3	0.367	0.070085022	low	14.7	0.367	-0.1	-0.036236432	low
23.4	0.367	0.071767113	low	14.8	0.367	-0.1	-0.034885806	low
23.5	0.367	0.073449061	low	14.9	0.367	-0.1	-0.033581625	low
23.6	0.367	0.075130865	low	15	0.367	-0.1	-0.032282222	low
23.7	0.367	0.076812527	low	15.1	0.367	-0.1	-0.030948046	low
23.8	0.367	0.078494045	low	15.2	0.367	-0.1	-0.029562623	low
23.9	0.367	0.08017542	low	15.3	0.367	-0.1	-0.028177296	low
24	0.367	0.08185665	low	15.4	0.367	-0.1	-0.026792064	low
24.1	0.367	0.083537737	low	15.5	0.367	-0.098273408	-0.025413996	low
24.2	0.367	0.085218679	low	15.6	0.367	-0.096267844	-0.024059564	low
24.3	0.367	0.086899477	low	15.7	0.367	-0.094204153	-0.022705224	low
24.4	0.367	0.08858013	low	15.8	0.367	-0.092137331	-0.021350975	low
24.5	0.367	0.090260636	low	15.9	0.367	-0.090070722	-0.019996818	low
24.6	0.367	0.091940997	low	16	0.367	-0.088000862	-0.018642753	low
24.7	0.367	0.093621212	low	16.1	0.367	-0.085930891	-0.017288779	low
24.8	0.367	0.095301279	low	16.2	0.367	-0.083860587	-0.015938078	low
24.9	0.367	0.096981198	low	16.3	0.367	-0.081790497	-0.014587564	low
25	0.367	0.098660968	low	16.4	0.367	-0.07972062	-0.01323714	low
25.1	0.367	0.100340588	low	16.5	0.367	-0.077650957	-0.011886808	low
25.2	0.367	0.102020057	low	16.6	0.367	-0.075581507	-0.010536567	low
25.3	0.367	0.103699374	low	16.7	0.367	-0.073561028	-0.009186417	low
25.4	0.367	0.105378537	low	16.8	0.367	-0.071523418	-0.007842678	low
25.5	0.367	0.107057544	low	16.9	0.367	-0.069556791	-0.00652108	low
25.6	0.367	0.108736394	low	17	0.367	-0.067594496	-0.00520062	low
25.7	0.367	0.110415085	low	17.1	0.367	-0.065608211	-0.003882072	low
25.8	0.367	0.112093613	low	17.2	0.367	-0.063622123	-0.00256628	low
25.9	0.367	0.113771977	low	17.3	0.367	-0.061633778	-0.001271305	low
26	0.367	0.115450172	low	17.4	0.367	-0.059643467	2.36E-05	low
26.1	0.367	0.117128196	low	17.5	0.367	-0.057657196	0.001318393	low
26.2	0.367	0.118806044	low	17.6	0.367	-0.055671121	0.002636517	low
26.3	0.367	0.120483711	low	17.7	0.367	-0.053685244	0.004034545	low
26.4	0.367	0.122161192	low	17.8	0.367	-0.051699563	0.005456139	low
26.5	0.367	0.123838481	low	17.9	0.367	-0.049714078	0.0068706	low
26.6	0.367	0.125515571	low	18	0.367	-0.04772879	0.008283985	low
26.7	0.367	0.127192453	low	18.1	0.367	-0.045743699	0.009692366	low
26.8	0.367	0.12886912	low	18.2	0.367	-0.043758804	0.01107853	low
26.9	0.367	0.13054556	low	18.3	0.367	-0.041774106	0.012431844	low
27	0.367	0.132221763	low	18.4	0.367	-0.039789605	0.013785067	low
27.1	0.367	0.133897713	low	18.5	0.367	-0.0378053	0.015138198	low
27.2	0.367	0.135573398	low	18.6	0.367	-0.035821191	0.016491238	low
27.3	0.367	0.137248799	low	18.7	0.367	-0.033837279	0.017866309	low
27.4	0.367	0.138923898	low	18.8	0.367	-0.031853563	0.019255154	low
27.5	0.367	0.140598671	low	18.9	0.367	-0.02986693	0.020643903	low
27.6	0.367	0.142273094	low	19	0.367	-0.027875488	0.022032556	low
27.7	0.367	0.143947138	low	19.1	0.367	-0.025836684	0.02341827	low
27.8	0.367	0.145620772	low	19.2	0.367	-0.023896445	0.024801715	low
27.9	0.367	0.147293957	low	19.3	0.367	-0.021808648	0.026185064	low
28	0.367	0.148966653	low	19.4	0.367	-0.019711935	0.027568316	low
28.1	0.367	0.150638812	low	19.5	0.367	-0.017615441	0.028951474	low
28.2	0.367	0.152310379	low	19.6	0.367	-0.015645982	0.030294112	low
28.3	0.367	0.153981294	low	19.7	0.367	-0.013576661	0.031607581	low
28.4	0.367	0.155651487	low	19.8	0.367	-0.011508559	0.032920963	low
28.5	0.367	0.15732088	low	19.9	0.367	-0.009449056	0.034281809	low
28.6	0.367	0.158989382	low	20	0.367	-0.007389765	0.035884569	low
28.7	0.367	0.160656892	low	20.1	0.367	-0.00557444	0.037447422	low
28.8	0.367	0.162323294	low	20.2	0.367	-0.0037605	0.039052246	low
28.9	0.367	0.163988458	low	20.3	0.367	-0.001946724	0.040648051	low
29	0.367	0.165652235	low	20.4	0.367	-4.97E-05	0.042131933	low
29.1	0.367	0.167314455	low	20.5	0.367	0.002038994	0.043695541	low
29.2	0.367	0.168974929	low	20.6	0.367	0.004054109	0.045198124	low
29.3	0.367	0.170633437	low	20.7	0.367	0.005947045	0.046635169	low
29.4	0.367	0.172289734	low	20.8	0.367	0.007839801	0.04815337	low
29.5	0.367	0.173943541	low	20.9	0.367	0.009729594	0.049463829	low
29.6	0.367	0.175594539	low	21	0.367	0.01165409	0.05072647	low
29.7	0.367	0.17724237	low	21.1	0.367	0.013629853	0.052105449	low
29.8	0.367	0.178886624	low	21.2	0.367	0.015534024	0.053487274	low
29.9	0.367	0.180526839	low	21.3	0.367	0.017520044	0.054877248	low
30	0.367	0.182162489	low	21.4	0.367	0.019431653	0.056329662	low
30.1	0.367	0.18379298	low	21.5	0.367	0.021297307	0.057803403	low
30.2	0.367	0.185417635	low	21.6	0.367	0.023110056	0.059267447	low
30.3	0.367	0.187035689	low	21.7	0.367	0.025000251	0.060741325	low
30.4	0.367	0.188646273	low	21.8	0.367	0.026817891	0.062195775	low
30.5	0.367	0.190248403	low	21.9	0.367	0.028709494	0.063669775	low
30.6	0.367	0.191840962	low	22	0.367	0.030665054	0.06513748	low
30.7	0.367	0.193422685	low	22.1	0.367	0.032481874	0.066602094	low
30.8	0.367	0.194992135	low	22.2	0.367	0.034452558	0.068068713	low
30.9	0.367	0.196547687	low	22.3	0.367	0.036304462	0.069540559	low
31	0.367	0.198087497	low	22.4	0.367	0.038037884	0.071006992	low
31.1	0.367	0.199609473	low	22.5	0.367	0.039904641	0.072420959	low
31.2	0.367	0.201111248	low	22.6	0.367	0.041785314	0.073922201	low
31.3	0.367	0.202590135	low	22.7	0.367	0.0436789	0.075437266	low
31.4	0.367	0.204043092	low	22.8	0.367	0.04569182	0.077021834	low
31.5	0.367	0.20546667	low	22.9	0.367	0.047528066	0.07860386	low
31.6	0.367	0.206856959	low	23	0.367	0.049253251	0.080129429	low
31.7	0.367	0.20820953	low	23.1	0.367	0.051194645	0.081573572	low
31.8	0.367	0.209519366	low	23.2	0.367	0.053136029	0.083127096	low
31.9	0.367	0.210780778	low	23.3	0.367	0.055074581	0.084538961	low
32	0.367	0.211987325	low	23.4	0.367	0.056993527	0.086035905	low
32.1	0.367	0.213131704	low	23.5	0.367	0.058849562	0.087542072	low
32.2	0.367	0.214205646	low	23.6	0.367	0.060706712	0.088951912	low
32.3	0.367	0.21519978	low	23.7	0.367	0.062653859	0.090568283	low
32.4	0.367	0.216103491	low	23.8	0.367	0.064433308	0.092094325	low
32.5	0.367	0.216904755	low	23.9	0.367	0.066283827	0.09379798	low
32.6	0.367	0.217589951	low	24	0.367	0.068164782	0.095382026	low
32.7	0.367	0.21814365	low	24.1	0.367	0.06997766	0.096984799	low
32.8	0.367	0.218548378	low	24.2	0.367	0.071850397	0.098645673	low
32.9	0.367	0.218784339	low	24.3	0.367	0.073672839	0.100243584	low
33	0.367	0.218829118	low	24.4	0.367	0.075448608	0.101783418	low
33.1	0.367	0.218657324	low	24.5	0.367	0.077224217	0.103243392	low
33.2	0.367	0.218240207	low	24.6	0.367	0.079001179	0.10485913	low
33.3	0.367	0.217545205	low	24.7	0.367	0.080782789	0.106406156	low
33.4	0.367	0.216535446	low	24.8	0.367	0.082494706	0.107952718	low
33.5	0.367	0.215169175	low	24.9	0.367	0.084352223	0.109441502	low
33.6	0.367	0.213399116	low	25	0.367	0.086089336	0.111192385	low
33.7	0.367	0.211171734	low	25.1	0.367	0.087759352	0.112774825	low
33.8	0.367	0.208426417	low	25.2	0.367	0.089354873	0.114495754	low
33.9	0.367	0.205094538	low	25.3	0.367	0.091114542	0.116382854	low
34	0.367	0.201098399	low	25.4	0.367	0.092882298	0.117870534	low
34.1	0.367	0.196350037	low	25.5	0.367	0.094705049	0.119207547	low
34.2	0.367	0.190749865	low	25.6	0.367	0.096568483	0.12069845	low
34.3	0.367	0.18418515	low	25.7	0.367	0.098148887	0.122376818	low
34.4	0.367	0.176528271	low	25.8	0.367	0.09973829	0.124215879	low
34.5	0.367	0.167634765	low	25.9	0.367	0.101399778	0.126028047	low
34.6	0.367	0.157341105	low	26	0.367	0.103094037	0.127847995	low
34.7	0.367	0.145462193	low	26.1	0.367	0.104782646	0.129592952	low
34.8	0.367	0.131788519	low	26.2	0.367	0.106403702	0.131181923	low
34.9	0.367	0.116082951	low	26.3	0.367	0.108110796	0.132771579	low
35	0.367	0.098077098	low	26.4	0.367	0.10979236	0.134316965	low
35.1	0.367	0.077467201	low	26.5	0.367	0.111611076	0.135982766	low
35.2	0.367	0.053909485	low	26.6	0.367	0.11331857	0.137805101	low
35.3	0.367	0.027014891	low	26.7	0.367	0.114800576	0.139533237	low
35.4	0.367	-0.003656867	low	26.8	0.367	0.116256662	0.141411959	low
35.5	0.367	-0.03860404	low	26.9	0.367	0.118100799	0.143305861	low
35.6	0.367	-0.078390454	low	27	0.367	0.119837799	0.145141944	low
35.7	0.367	-0.1	low	27.1	0.367	0.121810146	0.147003088	low
11.5	0.55	-0.1	low	27.2	0.367	0.123353719	0.148570566	low
11.6	0.55	-0.071981804	low	27.3	0.367	0.124810573	0.150356313	low
11.7	0.55	-0.070534698	low	27.4	0.367	0.126273905	0.152099461	low
11.8	0.55	-0.069087696	low	27.5	0.367	0.127853514	0.153965563	low
11.9	0.55	-0.067640798	low	27.6	0.367	0.129442393	0.155605886	low
12	0.55	-0.066194005	low	27.7	0.367	0.131201018	0.157477573	low
12.1	0.55	-0.064747316	low	27.8	0.367	0.132735078	0.15934336	low
12.2	0.55	-0.063300731	low	27.9	0.367	0.134263016	0.16120579	low
12.3	0.55	-0.061854251	low	28	0.367	0.135607165	0.163073048	low
12.4	0.55	-0.060407874	low	28.1	0.367	0.137038764	0.164942703	low
12.5	0.55	-0.058961603	low	28.2	0.367	0.138577539	0.166801793	low
12.6	0.55	-0.057515435	low	28.3	0.367	0.139921209	0.168665415	low
12.7	0.55	-0.056069371	low	28.4	0.367	0.141359432	0.170526013	low
12.8	0.55	-0.054623412	low	28.5	0.367	0.142968781	0.172373051	low
12.9	0.55	-0.053177557	low	28.6	0.367	0.144369957	0.174198826	low
13	0.55	-0.051731807	low	28.7	0.367	0.145847521	0.176133687	low
13.1	0.55	-0.05028616	low	28.8	0.367	0.14740503	0.178064334	low
13.2	0.55	-0.048840618	low	28.9	0.367	0.148862151	0.179982218	low
13.3	0.55	-0.04739518	low	29	0.367	0.150379092	0.181882142	low
13.4	0.55	-0.045949846	low	29.1	0.367	0.151864187	0.183748574	low
13.5	0.55	-0.044504616	low	29.2	0.367	0.153193394	0.185538363	low
13.6	0.55	-0.043059491	low	29.3	0.367	0.154533737	0.187392357	low
13.7	0.55	-0.04161447	low	29.4	0.367	0.155989905	0.18927212	low
13.8	0.55	-0.040169553	low	29.5	0.367	0.157478967	0.191093653	low
13.9	0.55	-0.03872474	low	29.6	0.367	0.158947112	0.192903885	low
14	0.55	-0.037280031	low	29.7	0.367	0.160418647	0.194705445	low
14.1	0.55	-0.035835426	low	29.8	0.367	0.161891142	0.196501732	low
14.2	0.55	-0.034390926	low	29.9	0.367	0.163362835	0.198311172	low
14.3	0.55	-0.03294653	low	30	0.367	0.164837432	0.200113008	low
14.4	0.55	-0.031502237	low	30.1	0.367	0.166317177	0.201906335	low
14.5	0.55	-0.030058049	low	30.2	0.367	0.167795575	0.203681802	low
14.6	0.55	-0.028613966	low	30.3	0.367	0.169267386	0.205427242	low
14.7	0.55	-0.027169986	low	30.4	0.367	0.170738122	0.207170949	low
14.8	0.55	-0.02572611	low	30.5	0.367	0.172167893	0.20884036	low
14.9	0.55	-0.024282339	low	30.6	0.367	0.173494434	0.210542788	low
15	0.55	-0.022838672	low	30.7	0.367	0.174873368	0.212168327	low
15.1	0.55	-0.021395109	low	30.8	0.367	0.176250554	0.213689651	low
15.2	0.55	-0.01995165	low	30.9	0.367	0.177523404	0.215255278	low
15.3	0.55	-0.018508295	low	31	0.367	0.17879482	0.216823577	low
15.4	0.55	-0.017065044	low	31.1	0.367	0.180052355	0.218358808	low
15.5	0.55	-0.015621897	low	31.2	0.367	0.181435457	0.219839189	low
15.6	0.55	-0.014178855	low	31.3	0.367	0.182922994	0.221071818	low
15.7	0.55	-0.012735917	low	31.4	0.367	0.184406672	0.222343193	low
15.8	0.55	-0.011293083	low	31.5	0.367	0.185830935	0.223836031	low
15.9	0.55	-0.009850353	low	31.6	0.367	0.187183087	0.225109795	low
16	0.55	-0.008407727	low	31.7	0.367	0.188563184	0.226405716	low
16.1	0.55	-0.006965206	low	31.8	0.367	0.190061808	0.227407948	low
16.2	0.55	-0.005522789	low	31.9	0.367	0.191549425	0.228563697	low
16.3	0.55	-0.004080476	low	32	0.367	0.193014159	0.229425894	low
16.4	0.55	-0.002638267	low	32.1	0.367	0.194312112	0.230419425	low
16.5	0.55	-0.001196163	low	32.2	0.367	0.195574535	0.231302141	low
16.6	0.55	0.000245837	low	32.3	0.367	0.196823544	0.232167974	low
16.7	0.55	0.001687732	low	32.4	0.367	0.1979551	0.232677384	low
16.8	0.55	0.003129524	low	32.5	0.367	0.199043931	0.233092716	low
16.9	0.55	0.00457121	low	32.6	0.367	0.200085906	0.2335033	low
17	0.55	0.006012792	low	32.7	0.367	0.200725914	0.23379478	low
17.1	0.55	0.00745427	low	32.8	0.367	0.201827053	0.234059637	low
17.2	0.55	0.008895643	low	32.9	0.367	0.202105871	0.234193015	low
17.3	0.55	0.010336911	low	33	0.367	0.202768198	0.233954398	low
17.4	0.55	0.011778075	low	33.1	0.367	0.203070873	0.233468965	low
17.5	0.55	0.013219133	low	33.2	0.367	0.202967112	0.232439216	low
17.6	0.55	0.014660087	low	33.3	0.367	0.202424812	0.231771932	low
17.7	0.55	0.016100935	low	33.4	0.367	0.201535659	0.230805448	low
17.8	0.55	0.017541679	low	33.5	0.367	0.200245547	0.229554516	low
17.9	0.55	0.018982317	low	33.6	0.367	0.198183614	0.228242864	low
18	0.55	0.02042285	low	33.7	0.367	0.195224091	0.226855773	low
18.1	0.55	0.021863277	low	33.8	0.367	0.191303291	0.224733767	low
18.2	0.55	0.023303598	low	33.9	0.367	0.186757613	0.222461541	low
18.3	0.55	0.024743814	low	34	0.367	0.180208589	0.21996394	low
18.4	0.55	0.026183923	low	34.1	0.367	0.17319121	0.217057779	low
18.5	0.55	0.027623926	low	34.2	0.367	0.165370973	0.214052172	low
18.6	0.55	0.029063823	low	34.3	0.367	0.156839685	0.209900367	low
18.7	0.55	0.030503612	low	34.4	0.367	0.147337706	0.205463406	low
18.8	0.55	0.031943295	low	34.5	0.367	0.136165434	0.200236938	low
18.9	0.55	0.03338287	low	34.6	0.367	0.123364735	0.194263828	low
19	0.55	0.034822338	low	34.7	0.367	0.109686927	0.186942895	low
19.1	0.55	0.036261697	low	34.8	0.367	0.094528393	0.177602949	low
19.2	0.55	0.037700948	low	34.9	0.367	0.077271227	0.166563734	low
19.3	0.55	0.03914009	low	35	0.367	0.058422891	0.153193915	low
19.4	0.55	0.040579122	low	35.1	0.367	0.037068667	0.136450209	low
19.5	0.55	0.042018045	low	35.2	0.367	0.012996101	0.11707863	low
19.6	0.55	0.043456857	low	35.3	0.367	-0.013891814	0.092757953	low
19.7	0.55	0.044895558	low	35.4	0.367	-0.043570014	0.063917338	low
19.8	0.55	0.046334147	low	35.5	0.367	-0.07683477	0.027772943	low
19.9	0.55	0.047772623	low	35.6	0.367	-0.1	-0.014702751	low
20	0.55	0.049210987	low	35.7	0.367	-0.1	-0.066560164	low
20.1	0.55	0.050649236	low	35.8	0.367	-0.1	-0.1	low
20.2	0.55	0.05208737	low	35.9	0.367	-0.1	-0.1	low
20.3	0.55	0.053525387	low	36	0.367	-0.1	-0.1	low
20.4	0.55	0.054963288	low	11.5	0.55	-0.1	-0.005806674	low
20.5	0.55	0.056401069	low	11.6	0.55	-0.1	-0.004805359	low
20.6	0.55	0.057838731	low	11.7	0.55	-0.1	-0.003804095	low
20.7	0.55	0.059276272	low	11.8	0.55	-0.1	-0.002802881	low
20.8	0.55	0.06071369	low	11.9	0.55	-0.1	-0.001801717	low
20.9	0.55	0.062150983	low	12	0.55	-0.1	-8.01E-04	low
21	0.55	0.063588149	low	12.1	0.55	-0.1	2.00E-04	low
21.1	0.55	0.065025188	low	12.2	0.55	-0.1	0.001201475	low
21.2	0.55	0.066462095	low	12.3	0.55	-0.1	0.002202439	low
21.3	0.55	0.067898869	low	12.4	0.55	-0.1	0.003203352	low
21.4	0.55	0.069335508	low	12.5	0.55	-0.1	0.004204216	low
21.5	0.55	0.070772008	low	12.6	0.55	-0.1	0.005205029	low
21.6	0.55	0.072208367	low	12.7	0.55	-0.1	0.006205792	low
21.7	0.55	0.073644581	low	12.8	0.55	-0.1	0.007206505	low
21.8	0.55	0.075080646	low	12.9	0.55	-0.1	0.008207168	low
21.9	0.55	0.076516559	low	13	0.55	-0.1	0.009207781	low
22	0.55	0.077952315	low	13.1	0.55	-0.1	0.010208344	low
22.1	0.55	0.07938791	low	13.2	0.55	-0.1	0.011208857	low
22.2	0.55	0.080823338	low	13.3	0.55	-0.1	0.01220932	low
22.3	0.55	0.082258595	low	13.4	0.55	-0.1	0.013209732	low
22.4	0.55	0.083693674	low	13.5	0.55	-0.1	0.014210095	low
22.5	0.55	0.085128569	low	13.6	0.55	-0.1	0.015210407	low
22.6	0.55	0.086563273	low	13.7	0.55	-0.1	0.01621059	low
22.7	0.55	0.087997779	low	13.8	0.55	-0.1	0.017207712	low
22.8	0.55	0.089432078	low	13.9	0.55	-0.1	0.018204784	low
22.9	0.55	0.090866161	low	14	0.55	-0.099349715	0.019200347	low
23	0.55	0.09230002	low	14.1	0.55	-0.097455441	0.020193094	low
23.1	0.55	0.093733642	low	14.2	0.55	-0.095561346	0.021185793	low
23.2	0.55	0.095167018	low	14.3	0.55	-0.093667428	0.022178441	low
23.3	0.55	0.096600135	low	14.4	0.55	-0.09177369	0.023171041	low
23.4	0.55	0.098032979	low	14.5	0.55	-0.089880129	0.024163591	low
23.5	0.55	0.099465537	low	14.6	0.55	-0.087986747	0.025156092	low
23.6	0.55	0.100897793	low	14.7	0.55	-0.086093543	0.026148543	low
23.7	0.55	0.102329729	low	14.8	0.55	-0.084200517	0.027140946	low
23.8	0.55	0.103761328	low	14.9	0.55	-0.08230767	0.028133298	low
23.9	0.55	0.105192569	low	15	0.55	-0.080406365	0.029125602	low
24	0.55	0.106623432	low	15.1	0.55	-0.078370333	0.030117856	low
24.1	0.55	0.108053893	low	15.2	0.55	-0.076334507	0.031039304	low
24.2	0.55	0.109483926	low	15.3	0.55	-0.074454799	0.031933616	low
24.3	0.55	0.110913505	low	15.4	0.55	-0.072581337	0.032827888	low
24.4	0.55	0.1123426	low	15.5	0.55	-0.070647811	0.03372212	low
24.5	0.55	0.113771179	low	15.6	0.55	-0.068622348	0.034616312	low
24.6	0.55	0.115199208	low	15.7	0.55	-0.066597089	0.035510463	low
24.7	0.55	0.116626648	low	15.8	0.55	-0.064572035	0.036404575	low
24.8	0.55	0.118053459	low	15.9	0.55	-0.062547186	0.037298647	low
24.9	0.55	0.119479598	low	16	0.55	-0.060522542	0.038301476	low
25	0.55	0.120905016	low	16.1	0.55	-0.058498104	0.039311114	low
25.1	0.55	0.122329662	low	16.2	0.55	-0.056473871	0.040320702	low
25.2	0.55	0.123753481	low	16.3	0.55	-0.054449845	0.041330238	low
25.3	0.55	0.125176411	low	16.4	0.55	-0.052491714	0.042339722	low
25.4	0.55	0.126598388	low	16.5	0.55	-0.050558816	0.043349156	low
25.5	0.55	0.128019341	low	16.6	0.55	-0.048626106	0.044358538	low
25.6	0.55	0.129439193	low	16.7	0.55	-0.046693583	0.045367869	low
25.7	0.55	0.130857862	low	16.8	0.55	-0.044761247	0.046377149	low
25.8	0.55	0.132275257	low	16.9	0.55	-0.042818891	0.047406944	low
25.9	0.55	0.133691282	low	17	0.55	-0.040872929	0.048531809	low
26	0.55	0.135105833	low	17.1	0.55	-0.038927159	0.049656591	low
26.1	0.55	0.136518794	low	17.2	0.55	-0.036981579	0.050781308	low
26.2	0.55	0.137930045	low	17.3	0.55	-0.03503619	0.051650997	low
26.3	0.55	0.139339451	low	17.4	0.55	-0.033114387	0.052534117	low
26.4	0.55	0.14074687	low	17.5	0.55	-0.031192908	0.053545559	low
26.5	0.55	0.142152146	low	17.6	0.55	-0.029271618	0.054466443	low
26.6	0.55	0.14355511	low	17.7	0.55	-0.027290051	0.055445068	low
26.7	0.55	0.144955581	low	17.8	0.55	-0.025362465	0.056458076	low
26.8	0.55	0.146353363	low	17.9	0.55	-0.023461057	0.057471032	low
26.9	0.55	0.147748243	low	18	0.55	-0.021559839	0.058483936	low
27	0.55	0.149139992	low	18.1	0.55	-0.019658812	0.059493109	low
27.1	0.55	0.150528359	low	18.2	0.55	-0.017812595	0.060501668	low
27.2	0.55	0.151913078	low	18.3	0.55	-0.015911508	0.06150566	low
27.3	0.55	0.153293856	low	18.4	0.55	-0.01401061	0.062509172	low
27.4	0.55	0.154670381	low	18.5	0.55	-0.012109905	0.063512633	low
27.5	0.55	0.156042313	low	18.6	0.55	-0.010209392	0.064534423	low
27.6	0.55	0.157409284	low	18.7	0.55	-0.008298338	0.065522785	low
27.7	0.55	0.158770897	low	18.8	0.55	-0.006380241	0.066533832	low
27.8	0.55	0.160126724	low	18.9	0.55	-0.004465807	0.067544827	low
27.9	0.55	0.161476301	low	19	0.55	-0.00254771	0.068555768	low
28	0.55	0.162819126	low	19.1	0.55	-6.41E-04	0.069563128	low
28.1	0.55	0.164154658	low	19.2	0.55	0.001235249	0.070521255	low
28.2	0.55	0.165482312	low	19.3	0.55	0.003129591	0.071328965	low
28.3	0.55	0.166801454	low	19.4	0.55	0.005076771	0.072131649	low
28.4	0.55	0.168111401	low	19.5	0.55	0.00693957	0.072934301	low
28.5	0.55	0.169411414	low	19.6	0.55	0.008887757	0.07373692	low
28.6	0.55	0.170700695	low	19.7	0.55	0.010792928	0.0747662	low
28.7	0.55	0.171978379	low	19.8	0.55	0.012697881	0.075738785	low
28.8	0.55	0.173243536	low	19.9	0.55	0.014663122	0.076846779	low
28.9	0.55	0.174495158	low	20	0.55	0.016521607	0.077935979	low
29	0.55	0.175732157	low	20.1	0.55	0.018411392	0.07897745	low
29.1	0.55	0.176953355	low	20.2	0.55	0.020319741	0.080121848	low
29.2	0.55	0.178157485	low	20.3	0.55	0.022353328	0.081226104	low
29.3	0.55	0.179343171	low	20.4	0.55	0.024226718	0.082350331	low
29.4	0.55	0.180508933	low	20.5	0.55	0.026099885	0.083334073	low
29.5	0.55	0.181653169	low	20.6	0.55	0.027972826	0.084244129	low
29.6	0.55	0.182774148	low	20.7	0.55	0.029845536	0.085341402	low
29.7	0.55	0.183870002	low	20.8	0.55	0.031741288	0.086438603	low
29.8	0.55	0.184938713	low	20.9	0.55	0.033718465	0.087550367	low
29.9	0.55	0.185978099	low	21	0.55	0.035911363	0.088710869	low
30	0.55	0.186985807	low	21.1	0.55	0.038050424	0.089783674	low
30.1	0.55	0.187959294	low	21.2	0.55	0.039741762	0.090883678	low
30.2	0.55	0.188895812	low	21.3	0.55	0.041432923	0.091958698	low
30.3	0.55	0.189792396	low	21.4	0.55	0.043152801	0.093015567	low
30.4	0.55	0.190645843	low	21.5	0.55	0.0449336	0.094104006	low
30.5	0.55	0.191452693	low	21.6	0.55	0.046724182	0.095007269	low
30.6	0.55	0.19220921	low	21.7	0.55	0.048761749	0.096130027	low
30.7	0.55	0.192911363	low	21.8	0.55	0.050828018	0.097289201	low
30.8	0.55	0.193554794	low	21.9	0.55	0.052631699	0.098448294	low
30.9	0.55	0.194134802	low	22	0.55	0.054419951	0.09968675	low
31	0.55	0.194646309	low	22.1	0.55	0.056211599	0.100791512	low
31.1	0.55	0.195083832	low	22.2	0.55	0.058111876	0.101882963	low
31.2	0.55	0.195441452	low	22.3	0.55	0.059950083	0.102991016	low
31.3	0.55	0.19571278	low	22.4	0.55	0.061790994	0.104190239	low
31.4	0.55	0.195890916	low	22.5	0.55	0.063722191	0.105361855	low
31.5	0.55	0.195968412	low	22.6	0.55	0.06538116	0.106550782	low
31.6	0.55	0.195937227	low	22.7	0.55	0.067092649	0.107704565	low
31.7	0.55	0.195788683	low	22.8	0.55	0.069041828	0.108886068	low
31.8	0.55	0.195513409	low	22.9	0.55	0.070681074	0.110061713	low
31.9	0.55	0.195101291	low	23	0.55	0.072279267	0.111216312	low
32	0.55	0.194541412	low	23.1	0.55	0.074078621	0.11237995	low
32.1	0.55	0.193821989	low	23.2	0.55	0.075828121	0.113541276	low
32.2	0.55	0.192930301	low	23.3	0.55	0.077609509	0.11470248	low
32.3	0.55	0.191852621	low	23.4	0.55	0.07930226	0.115863557	low
32.4	0.55	0.19057413	low	23.5	0.55	0.081186751	0.117024501	low
32.5	0.55	0.189078838	low	23.6	0.55	0.082971043	0.118185306	low
32.6	0.55	0.187349484	low	23.7	0.55	0.084806458	0.119390228	low
32.7	0.55	0.185367441	low	23.8	0.55	0.086530361	0.12057394	low
32.8	0.55	0.183112608	low	23.9	0.55	0.088203828	0.121738408	low
32.9	0.55	0.180563289	low	24	0.55	0.089832676	0.123048231	low
33	0.55	0.177696075	low	24.1	0.55	0.091122824	0.124203377	low
33.1	0.55	0.174485701	low	24.2	0.55	0.092425142	0.12545776	low
33.2	0.55	0.170904905	low	24.3	0.55	0.094003214	0.126803545	low
33.3	0.55	0.166924271	low	24.4	0.55	0.095862363	0.12818965	low
33.4	0.55	0.162512055	low	24.5	0.55	0.097559012	0.129624728	low
33.5	0.55	0.157634006	low	24.6	0.55	0.09945196	0.130894245	low
33.6	0.55	0.152253166	low	24.7	0.55	0.10127913	0.132398862	low
33.7	0.55	0.146329658	low	24.8	0.55	0.102840429	0.133855771	low
33.8	0.55	0.13982046	low	24.9	0.55	0.104103528	0.135172395	low
33.9	0.55	0.132679149	low	25	0.55	0.105530585	0.136580217	low
34	0.55	0.124855644	low	25.1	0.55	0.107158186	0.138144962	low
34.1	0.55	0.11629591	low	25.2	0.55	0.108570937	0.139338638	low
34.2	0.55	0.106941653	low	25.3	0.55	0.109933675	0.140711249	low
34.3	0.55	0.096729982	low	25.4	0.55	0.111322232	0.142089477	low
34.4	0.55	0.08559305	low	25.5	0.55	0.112670403	0.143561693	low
34.5	0.55	0.073457665	low	25.6	0.55	0.114031499	0.145267123	low
34.6	0.55	0.060244869	low	25.7	0.55	0.115397204	0.146990544	low
34.7	0.55	0.045869486	low	25.8	0.55	0.11680774	0.14847943	low
34.8	0.55	0.030239636	low	25.9	0.55	0.118367239	0.15017926	low
34.9	0.55	0.013256207	low	26	0.55	0.119631551	0.152044649	low
35	0.55	-0.005187711	low	26.1	0.55	0.121036948	0.153580629	low
35.1	0.55	-0.025207438	low	26.2	0.55	0.122207265	0.15521374	low
35.2	0.55	-0.046927361	low	26.3	0.55	0.123556061	0.156712181	low
35.3	0.55	-0.070481648	low	26.4	0.55	0.124902498	0.158245139	low
35.4	0.55	-0.09601501	low	26.5	0.55	0.126218675	0.159851984	low
35.5	0.55	-0.1	low	26.6	0.55	0.127369855	0.161449001	low
16	0.733	-0.1	low	26.7	0.55	0.128254882	0.163084171	low
16.1	0.733	-0.098037669	low	26.8	0.55	0.129385641	0.164728115	low
16.2	0.733	-0.09530998	low	26.9	0.55	0.130570626	0.166457834	low
16.3	0.733	-0.092583091	low	27	0.55	0.131667613	0.167980805	low
16.4	0.733	-0.089857027	low	27.1	0.55	0.132724095	0.169598512	low
16.5	0.733	-0.087131816	low	27.2	0.55	0.133816597	0.171189243	low
16.6	0.733	-0.084407483	low	27.3	0.55	0.134951852	0.172535784	low
16.7	0.733	-0.08168406	low	27.4	0.55	0.135876666	0.174020699	low
16.8	0.733	-0.078961576	low	27.5	0.55	0.136796197	0.175525797	low
16.9	0.733	-0.076240061	low	27.6	0.55	0.137715101	0.177205399	low
17	0.733	-0.073519551	low	27.7	0.55	0.138631674	0.179053745	low
17.1	0.733	-0.070800077	low	27.8	0.55	0.13976896	0.180605346	low
17.2	0.733	-0.068081678	low	27.9	0.55	0.141133988	0.182286281	low
17.3	0.733	-0.065364389	low	28	0.55	0.142322607	0.183943573	low
17.4	0.733	-0.062648249	low	28.1	0.55	0.143359219	0.185369112	low
17.5	0.733	-0.0599333	low	28.2	0.55	0.144395422	0.186779225	low
17.6	0.733	-0.057219583	low	28.3	0.55	0.145334979	0.188281317	low
17.7	0.733	-0.054507143	low	28.4	0.55	0.146272506	0.189747731	low
17.8	0.733	-0.051796025	low	28.5	0.55	0.147159261	0.19127525	low
17.9	0.733	-0.049086277	low	28.6	0.55	0.14839543	0.192780655	low
18	0.733	-0.046377948	low	28.7	0.55	0.149538986	0.194333929	low
18.1	0.733	-0.043671091	low	28.8	0.55	0.150556866	0.195863812	low
18.2	0.733	-0.04096576	low	28.9	0.55	0.151579656	0.197347367	low
18.3	0.733	-0.03826201	low	29	0.55	0.152581828	0.198788896	low
18.4	0.733	-0.035559901	low	29.1	0.55	0.153516641	0.200189012	low
18.5	0.733	-0.032859492	low	29.2	0.55	0.154567784	0.201533611	low
18.6	0.733	-0.030160847	low	29.3	0.55	0.1555567	0.202830105	low
18.7	0.733	-0.027464033	low	29.4	0.55	0.156512452	0.204142933	low
18.8	0.733	-0.024769117	low	29.5	0.55	0.157490453	0.205292329	low
18.9	0.733	-0.022076171	low	29.6	0.55	0.158331388	0.206430662	low
19	0.733	-0.019385269	low	29.7	0.55	0.159327722	0.207533579	low
19.1	0.733	-0.016696488	low	29.8	0.55	0.16031634	0.208722485	low
19.2	0.733	-0.014009908	low	29.9	0.55	0.16126022	0.209661398	low
19.3	0.733	-0.011325614	low	30	0.55	0.16204173	0.210539095	low
19.4	0.733	-0.00864369	low	30.1	0.55	0.162577411	0.211341097	low
19.5	0.733	-0.005964229	low	30.2	0.55	0.163454918	0.212212785	low
19.6	0.733	-0.003287322	low	30.3	0.55	0.164462505	0.213000525	low
19.7	0.733	-0.000613068	low	30.4	0.55	0.16544857	0.213727791	low
19.8	0.733	0.002058431	low	30.5	0.55	0.166410945	0.214364624	low
19.9	0.733	0.004727072	low	30.6	0.55	0.167268006	0.214920074	low
20	0.733	0.007392744	low	30.7	0.55	0.167910195	0.215388957	low
20.1	0.733	0.010055334	low	30.8	0.55	0.16850097	0.215765763	low
20.2	0.733	0.012714724	low	30.9	0.55	0.169070846	0.216044634	low
20.3	0.733	0.015370792	low	31	0.55	0.169617436	0.216213966	low
20.4	0.733	0.018023409	low	31.1	0.55	0.170138344	0.216466148	low
20.5	0.733	0.020672445	low	31.2	0.55	0.170627182	0.216272517	low
20.6	0.733	0.02331776	low	31.3	0.55	0.171047986	0.216561713	low
20.7	0.733	0.025959214	low	31.4	0.55	0.171521152	0.21651711	low
20.8	0.733	0.028596657	low	31.5	0.55	0.171917713	0.216708205	low
20.9	0.733	0.031229936	low	31.6	0.55	0.172332062	0.21658298	low
21	0.733	0.033858891	low	31.7	0.55	0.172556018	0.215883895	low
21.1	0.733	0.036483356	low	31.8	0.55	0.172599071	0.214992333	low
21.2	0.733	0.03910316	low	31.9	0.55	0.172317771	0.213923168	low
21.3	0.733	0.041718123	low	32	0.55	0.172027453	0.212926081	low
21.4	0.733	0.04432806	low	32.1	0.55	0.171740658	0.212045225	low
21.5	0.733	0.046932779	low	32.2	0.55	0.171488024	0.211312428	low
21.6	0.733	0.04953208	low	32.3	0.55	0.171334566	0.20960767	low
21.7	0.733	0.052125756	low	32.4	0.55	0.170228237	0.208245156	low
21.8	0.733	0.054713592	low	32.5	0.55	0.169358547	0.206313265	low
21.9	0.733	0.057295364	low	32.6	0.55	0.168273441	0.204193812	low
22	0.733	0.059870841	low	32.7	0.55	0.166680161	0.202363853	low
22.1	0.733	0.062439782	low	32.8	0.55	0.164674156	0.199863113	low
22.2	0.733	0.06500194	low	32.9	0.55	0.162241058	0.197060608	low
22.3	0.733	0.067557055	low	33	0.55	0.15915491	0.194376486	low
22.4	0.733	0.070104858	low	33.1	0.55	0.155863028	0.19141018	low
22.5	0.733	0.072645073	low	33.2	0.55	0.152130887	0.187901147	low
22.6	0.733	0.07517741	low	33.3	0.55	0.14827207	0.183817479	low
22.7	0.733	0.077701571	low	33.4	0.55	0.143305984	0.178906247	low
22.8	0.733	0.080217245	low	33.5	0.55	0.138170221	0.174755659	low
22.9	0.733	0.082724111	low	33.6	0.55	0.132425247	0.170159114	low
23	0.733	0.085221835	low	33.7	0.55	0.126307775	0.165071658	low
23.1	0.733	0.087710071	low	33.8	0.55	0.118656082	0.160021617	low
23.2	0.733	0.090188462	low	33.9	0.55	0.110201491	0.153964513	low
23.3	0.733	0.092656634	low	34	0.55	0.101729052	0.14731253	low
23.4	0.733	0.095114203	low	34.1	0.55	0.092837183	0.140007601	low
23.5	0.733	0.09756077	low	34.2	0.55	0.083015886	0.132104873	low
23.6	0.733	0.09999592	low	34.3	0.55	0.071701788	0.123211525	low
23.7	0.733	0.102419224	low	34.4	0.55	0.059994582	0.114052491	low
23.8	0.733	0.104830237	low	34.5	0.55	0.047229204	0.103292031	low
23.9	0.733	0.107228499	low	34.6	0.55	0.033206069	0.09175959	low
24	0.733	0.109613531	low	34.7	0.55	0.018199607	0.078936091	low
24.1	0.733	0.111984839	low	34.8	0.55	0.001860287	0.064525159	low
24.2	0.733	0.114341908	low	34.9	0.55	-0.01555304	0.048581851	low
24.3	0.733	0.116684209	low	35	0.55	-0.034041247	0.031321493	low
24.4	0.733	0.119011189	low	35.1	0.55	-0.053567581	0.011548211	low
24.5	0.733	0.121322278	low	35.2	0.55	-0.074480771	-0.010359092	low
24.6	0.733	0.123616884	low	35.3	0.55	-0.097466831	-0.035009441	low
24.7	0.733	0.125894395	low	35.4	0.55	-0.1	-0.062446769	low
24.8	0.733	0.128154175	low	35.5	0.55	-0.1	-0.092971121	low
24.9	0.733	0.130395568	low	35.6	0.55	-0.1	-0.1	low
25	0.733	0.132617891	low	35.7	0.55	-0.1	-0.1	low
25.1	0.733	0.13482044	low	35.8	0.55	-0.1	-0.1	low
25.2	0.733	0.137002483	low	35.9	0.55	-0.1	-0.1	low
25.3	0.733	0.139163263	low	36	0.55	-0.1	-0.1	low
25.4	0.733	0.141301996	low	11.5	0.733	-0.1	-0.08586596	low
25.5	0.733	0.143417869	low	11.6	0.733	-0.1	-0.084031991	low
25.6	0.733	0.145510042	low	11.7	0.733	-0.1	-0.082198204	low
25.7	0.733	0.147577644	low	11.8	0.733	-0.1	-0.0803646	low
25.8	0.733	0.149619772	low	11.9	0.733	-0.1	-0.078531182	low
25.9	0.733	0.151635492	low	12	0.733	-0.1	-0.07669795	low
26	0.733	0.153623837	low	12.1	0.733	-0.1	-0.075138215	low
26.1	0.733	0.155583805	low	12.2	0.733	-0.1	-0.07361499	low
26.2	0.733	0.157514359	low	12.3	0.733	-0.1	-0.072091882	low
26.3	0.733	0.159414426	low	12.4	0.733	-0.1	-0.070568891	low
26.4	0.733	0.161282893	low	12.5	0.733	-0.1	-0.069046016	low
26.5	0.733	0.16311861	low	12.6	0.733	-0.1	-0.067523259	low
26.6	0.733	0.164920385	low	12.7	0.733	-0.1	-0.066000619	low
26.7	0.733	0.166686983	low	12.8	0.733	-0.1	-0.064380439	low
26.8	0.733	0.168417129	low	12.9	0.733	-0.1	-0.062726015	low
26.9	0.733	0.1701095	low	13	0.733	-0.1	-0.061071733	low
27	0.733	0.171762727	low	13.1	0.733	-0.1	-0.059417595	low
27.1	0.733	0.173375395	low	13.2	0.733	-0.1	-0.0577636	low
27.2	0.733	0.174946036	low	13.3	0.733	-0.1	-0.05610975	low
27.3	0.733	0.176473133	low	13.4	0.733	-0.1	-0.054456045	low
27.4	0.733	0.177955116	low	13.5	0.733	-0.1	-0.052716051	low
27.5	0.733	0.179390358	low	13.6	0.733	-0.1	-0.050930756	low
27.6	0.733	0.180777178	low	13.7	0.733	-0.1	-0.0491467	low
27.7	0.733	0.182113834	low	13.8	0.733	-0.1	-0.047386089	low
27.8	0.733	0.183398524	low	13.9	0.733	-0.1	-0.045939501	low
27.9	0.733	0.184629384	low	14	0.733	-0.1	-0.044494825	low
28	0.733	0.185804483	low	14.1	0.733	-0.1	-0.042884275	low
28.1	0.733	0.186921824	low	14.2	0.733	-0.1	-0.041388098	low
28.2	0.733	0.187979343	low	14.3	0.733	-0.1	-0.039896995	low
28.3	0.733	0.188974899	low	14.4	0.733	-0.1	-0.038406015	low
28.4	0.733	0.189906282	low	14.5	0.733	-0.1	-0.036915159	low
28.5	0.733	0.190771202	low	14.6	0.733	-0.1	-0.035424427	low
28.6	0.733	0.191567292	low	14.7	0.733	-0.1	-0.033933822	low
28.7	0.733	0.1922921	low	14.8	0.733	-0.1	-0.032443345	low
28.8	0.733	0.192943092	low	14.9	0.733	-0.1	-0.030952997	low
28.9	0.733	0.193517645	low	15	0.733	-0.1	-0.02946278	low
29	0.733	0.194013046	low	15.1	0.733	-0.1	-0.027972694	low
29.1	0.733	0.194426488	low	15.2	0.733	-0.1	-0.026482743	low
29.2	0.733	0.194755069	low	15.3	0.733	-0.1	-0.024786268	low
29.3	0.733	0.194995783	low	15.4	0.733	-0.1	-0.023024012	low
29.4	0.733	0.195145524	low	15.5	0.733	-0.1	-0.021262022	low
29.5	0.733	0.195201078	low	15.6	0.733	-0.1	-0.019500303	low
29.6	0.733	0.195159121	low	15.7	0.733	-0.1	-0.017738864	low
29.7	0.733	0.195016214	low	15.8	0.733	-0.1	-0.01597771	low
29.8	0.733	0.194768801	low	15.9	0.733	-0.1	-0.014216851	low
29.9	0.733	0.194413202	low	16	0.733	-0.1	-0.012456294	low
30	0.733	0.193945614	low	16.1	0.733	-0.1	-0.010634159	low
30.1	0.733	0.193362101	low	16.2	0.733	-0.1	-0.008650852	low
30.2	0.733	0.192658593	low	16.3	0.733	-0.1	-0.006668305	low
30.3	0.733	0.191830881	low	16.4	0.733	-0.1	-0.004713817	low
30.4	0.733	0.190874614	low	16.5	0.733	-0.1	-0.00303965	low
30.5	0.733	0.189785288	low	16.6	0.733	-0.1	-0.001365753	low
30.6	0.733	0.18855825	low	16.7	0.733	-0.1	3.08E-04	low
30.7	0.733	0.187188685	low	16.8	0.733	-0.1	0.001981199	low
30.8	0.733	0.185671615	low	16.9	0.733	-0.1	0.003645037	low
30.9	0.733	0.184001893	low	17	0.733	-0.1	0.005288182	low
31	0.733	0.182174197	low	17.1	0.733	-0.1	0.00693853	low
31.1	0.733	0.180183021	low	17.2	0.733	-0.1	0.008680042	low
31.2	0.733	0.178022676	low	17.3	0.733	-0.1	0.010421105	low
31.3	0.733	0.175687277	low	17.4	0.733	-0.1	0.012002371	low
31.4	0.733	0.173170741	low	17.5	0.733	-0.1	0.013499707	low
31.5	0.733	0.170466775	low	17.6	0.733	-0.1	0.014930132	low
31.6	0.733	0.167568878	low	17.7	0.733	-0.1	0.01634296	low
31.7	0.733	0.164470324	low	17.8	0.733	-0.1	0.017750784	low
31.8	0.733	0.161164161	low	17.9	0.733	-0.1	0.019145564	low
31.9	0.733	0.157643203	low	18	0.733	-0.1	0.020540115	low
32	0.733	0.153900019	low	18.1	0.733	-0.1	0.021934431	low
32.1	0.733	0.149926927	low	18.2	0.733	-0.1	0.023328503	low
32.2	0.733	0.145715986	low	18.3	0.733	-0.1	0.024722322	low
32.3	0.733	0.141258988	low	18.4	0.733	-0.1	0.026115878	low
32.4	0.733	0.136547445	low	18.5	0.733	-0.1	0.027471407	low
32.5	0.733	0.131572585	low	18.6	0.733	-0.1	0.028807176	low
32.6	0.733	0.12632534	low	18.7	0.733	-0.1	0.0303292	low
32.7	0.733	0.120796337	low	18.8	0.733	-0.098803342	0.031927494	low
32.8	0.733	0.114975886	low	18.9	0.733	-0.094718025	0.033672208	low
32.9	0.733	0.108853972	low	19	0.733	-0.090627576	0.035481527	low
33	0.733	0.102420242	low	19.1	0.733	-0.086532479	0.037322172	low
33.1	0.733	0.095663996	low	19.2	0.733	-0.082437247	0.039143747	low
33.2	0.733	0.088574176	low	19.3	0.733	-0.078251917	0.040935838	low
33.3	0.733	0.08113935	low	19.4	0.733	-0.074002934	0.042300536	low
33.4	0.733	0.073347703	low	19.5	0.733	-0.070024257	0.044015341	low
33.5	0.733	0.065187025	low	19.6	0.733	-0.066173504	0.045624353	low
33.6	0.733	0.056644696	low	19.7	0.733	-0.06213248	0.047082241	low
33.7	0.733	0.047707672	low	19.8	0.733	-0.058075585	0.048854612	low
33.8	0.733	0.038362475	low	19.9	0.733	-0.053918541	0.050705964	low
33.9	0.733	0.028595174	low	20	0.733	-0.049613757	0.052619655	low
34	0.733	0.018391371	low	20.1	0.733	-0.045555131	0.054308051	low
34.1	0.733	0.007736188	low	20.2	0.733	-0.041490587	0.056084367	low
34.2	0.733	-0.003385749	low	20.3	0.733	-0.037252049	0.057786375	low
34.3	0.733	-0.014990329	low	20.4	0.733	-0.033018621	0.059316685	low
34.4	0.733	-0.027093973	low	20.5	0.733	-0.029095745	0.061249106	low
34.5	0.733	-0.039713646	low	20.6	0.733	-0.025021132	0.06297809	low
34.6	0.733	-0.052866882	low	20.7	0.733	-0.020697386	0.064698005	low
34.7	0.733	-0.066571799	low	20.8	0.733	-0.016209447	0.06666357	low
34.8	0.733	-0.080847117	low	20.9	0.733	-0.012321742	0.068774473	low
34.9	0.733	-0.095712181	low	21	0.733	-0.008128556	0.0703813	low
35	0.733	-0.1	low	21.1	0.733	-0.004404657	0.071535351	low
21	0.183	-0.1	high	21.2	0.733	-7.62E-04	0.073185194	low
21.1	0.183	-0.095385461	high	21.3	0.733	0.002624644	0.074827719	low
21.2	0.183	-0.089529036	high	21.4	0.733	0.006107432	0.076405602	low
21.3	0.183	-0.08378668	high	21.5	0.733	0.009726462	0.077947194	low
21.4	0.183	-0.078157952	high	21.6	0.733	0.013044313	0.080029227	low
21.5	0.183	-0.072642413	high	21.7	0.733	0.016862228	0.081750959	low
21.6	0.183	-0.067239627	high	21.8	0.733	0.020647291	0.083643669	low
21.7	0.183	-0.06194916	high	21.9	0.733	0.023179326	0.085704658	low
21.8	0.183	-0.056770581	high	22	0.733	0.026534633	0.087647983	low
21.9	0.183	-0.051703463	high	22.1	0.733	0.029893982	0.089654122	low
22	0.183	-0.046747379	high	22.2	0.733	0.033275106	0.091972332	low
22.1	0.183	-0.041901908	high	22.3	0.733	0.037089336	0.093980784	low
22.2	0.183	-0.037166628	high	22.4	0.733	0.040333073	0.096191338	low
22.3	0.183	-0.032541122	high	22.5	0.733	0.043709472	0.097954968	low
22.4	0.183	-0.028024975	high	22.6	0.733	0.047243575	0.100164083	low
22.5	0.183	-0.023617775	high	22.7	0.733	0.049936462	0.101962364	low
22.6	0.183	-0.019319112	high	22.8	0.733	0.052789629	0.104455636	low
22.7	0.183	-0.015128578	high	22.9	0.733	0.055623909	0.106106419	low
22.8	0.183	-0.011045769	high	23	0.733	0.058619662	0.107735651	low
22.9	0.183	-0.007070282	high	23.1	0.733	0.061290785	0.109740927	low
23	0.183	-0.003201719	high	23.2	0.733	0.063932267	0.112140529	low
23.1	0.183	0.000560319	high	23.3	0.733	0.06709776	0.11448975	low
23.2	0.183	0.004216225	high	23.4	0.733	0.07024614	0.117093763	low
23.3	0.183	0.007766393	high	23.5	0.733	0.073229335	0.119289904	low
23.4	0.183	0.011211211	high	23.6	0.733	0.076079306	0.12149666	low
23.5	0.183	0.014551067	high	23.7	0.733	0.078368881	0.124053342	low
23.6	0.183	0.017786346	high	23.8	0.733	0.080650778	0.126903164	low
23.7	0.183	0.020917429	high	23.9	0.733	0.082700612	0.129405507	low
23.8	0.183	0.023944697	high	24	0.733	0.084572748	0.13148129	low
23.9	0.183	0.026868528	high	24.1	0.733	0.087100916	0.1337324	low
24	0.183	0.029689294	high	24.2	0.733	0.089260599	0.135896038	low
24.1	0.183	0.032407371	high	24.3	0.733	0.091980594	0.138620582	low
24.2	0.183	0.035023127	high	24.4	0.733	0.093986952	0.141206207	low
24.3	0.183	0.037536931	high	24.5	0.733	0.09587397	0.143650265	low
24.4	0.183	0.039949148	high	24.6	0.733	0.098150944	0.146072582	low
24.5	0.183	0.04226014	high	24.7	0.733	0.100624454	0.148776111	low
24.6	0.183	0.044470269	high	24.8	0.733	0.102965277	0.151242322	low
24.7	0.183	0.046579893	high	24.9	0.733	0.10523652	0.153737731	low
24.8	0.183	0.048589368	high	25	0.733	0.107219439	0.156707875	low
24.9	0.183	0.050499048	high	25.1	0.733	0.109126408	0.15929855	low
25	0.183	0.052309283	high	25.2	0.733	0.110717772	0.161848425	low
25.1	0.183	0.054020424	high	25.3	0.733	0.112349528	0.164180463	low
25.2	0.183	0.055632817	high	25.4	0.733	0.114206552	0.166342975	low
25.3	0.183	0.057146806	high	25.5	0.733	0.116139841	0.168604807	low
25.4	0.183	0.058562733	high	25.6	0.733	0.118084008	0.17125173	low
25.5	0.183	0.059880939	high	25.7	0.733	0.119936549	0.17384105	low
25.6	0.183	0.061101761	high	25.8	0.733	0.122063257	0.176383378	low
25.7	0.183	0.062225535	high	25.9	0.733	0.123715892	0.178848971	low
25.8	0.183	0.063252594	high	26	0.733	0.125233145	0.180945069	low
25.9	0.183	0.064183269	high	26.1	0.733	0.126479333	0.183047108	low
26	0.183	0.065017888	high	26.2	0.733	0.127932523	0.185221908	low
26.1	0.183	0.065756779	high	26.3	0.733	0.129451539	0.187454426	low
26.2	0.183	0.066400266	high	26.4	0.733	0.130926943	0.189618997	low
26.3	0.183	0.066948671	high	26.5	0.733	0.132179912	0.191759981	low
26.4	0.183	0.067402313	high	26.6	0.733	0.133526134	0.194165035	low
26.5	0.183	0.067761512	high	26.7	0.733	0.135041017	0.196630427	low
26.6	0.183	0.068026582	high	26.8	0.733	0.136521127	0.198254499	low
26.7	0.183	0.068197838	high	26.9	0.733	0.138194687	0.200095073	low
26.8	0.183	0.06827559	high	27	0.733	0.139420601	0.202082505	low
26.9	0.183	0.068260149	high	27.1	0.733	0.140627443	0.203929799	low
27	0.183	0.06815182	high	27.2	0.733	0.141814264	0.205792476	low
27.1	0.183	0.06795091	high	27.3	0.733	0.142922752	0.207550599	low
27.2	0.183	0.067657722	high	27.4	0.733	0.143990614	0.209064011	low
27.3	0.183	0.067272556	high	27.5	0.733	0.145233342	0.210499483	low
27.4	0.183	0.06679571	high	27.6	0.733	0.146255447	0.211878173	low
27.5	0.183	0.066227483	high	27.7	0.733	0.147398926	0.213185683	low
27.6	0.183	0.065568169	high	27.8	0.733	0.148442437	0.214794196	low
27.7	0.183	0.064818059	high	27.9	0.733	0.149455487	0.215671551	low
27.8	0.183	0.063977446	high	28	0.733	0.150557373	0.216656599	low
27.9	0.183	0.063046617	high	28.1	0.733	0.151568668	0.217648394	low
28	0.183	0.062025859	high	28.2	0.733	0.152462976	0.218552896	low
28.1	0.183	0.060915457	high	28.3	0.733	0.153303346	0.219544566	low
28.2	0.183	0.059715693	high	28.4	0.733	0.154400485	0.220578725	low
28.3	0.183	0.058426848	high	28.5	0.733	0.155472933	0.22133552	low
28.4	0.183	0.0570492	high	28.6	0.733	0.156254255	0.222059631	low
28.5	0.183	0.055583025	high	28.7	0.733	0.157004102	0.22262	low
28.6	0.183	0.054028599	high	28.8	0.733	0.157854236	0.223087033	low
28.7	0.183	0.052386194	high	28.9	0.733	0.158341103	0.22333582	low
28.8	0.183	0.05065608	high	29	0.733	0.158651608	0.223487326	low
28.9	0.183	0.048838527	high	29.1	0.733	0.158895867	0.223769711	low
29	0.183	0.046933801	high	29.2	0.733	0.159415088	0.223946546	low
29.1	0.183	0.044942167	high	29.3	0.733	0.159726122	0.223814868	low
29.2	0.183	0.042863888	high	29.4	0.733	0.160192511	0.223896305	low
29.3	0.183	0.040699225	high	29.5	0.733	0.16080808	0.223928136	low
29.4	0.183	0.038448437	high	29.6	0.733	0.160902406	0.22367	low
29.5	0.183	0.036111781	high	29.7	0.733	0.160925765	0.22313662	low
29.6	0.183	0.033689512	high	29.8	0.733	0.160991565	0.222674396	low
29.7	0.183	0.031181885	high	29.9	0.733	0.161018712	0.221982724	low
29.8	0.183	0.02858915	high	30	0.733	0.160556653	0.221355076	low
29.9	0.183	0.025911557	high	30.1	0.733	0.160192069	0.220250132	low
30	0.183	0.023149355	high	30.2	0.733	0.159803333	0.219323241	low
30.1	0.183	0.020302788	high	30.3	0.733	0.159324319	0.218224902	low
30.2	0.183	0.017372102	high	30.4	0.733	0.158748609	0.216896008	low
30.3	0.183	0.014357538	high	30.5	0.733	0.158054118	0.215388689	low
30.4	0.183	0.011259337	high	30.6	0.733	0.157137676	0.2140829	low
30.5	0.183	0.008077738	high	30.7	0.733	0.156124508	0.212356252	low
30.6	0.183	0.004812977	high	30.8	0.733	0.155308798	0.210546616	low
30.7	0.183	0.00146529	high	30.9	0.733	0.154225119	0.208403404	low
30.8	0.183	-0.001965091	high	31	0.733	0.153381544	0.206077552	low
30.9	0.183	-0.005477933	high	31.1	0.733	0.151900199	0.203582234	low
31	0.183	-0.009073007	high	31.2	0.733	0.150266352	0.200934684	low
31.1	0.183	-0.012750085	high	31.3	0.733	0.148482783	0.198174595	low
31.2	0.183	-0.016508942	high	31.4	0.733	0.146528852	0.195163742	low
31.3	0.183	-0.020349352	high	31.5	0.733	0.143973127	0.192137136	low
31.4	0.183	-0.024271093	high	31.6	0.733	0.141534409	0.188375993	low
31.5	0.183	-0.028273944	high	31.7	0.733	0.139433973	0.184897468	low
31.6	0.183	-0.032357686	high	31.8	0.733	0.136745454	0.181346221	low
31.7	0.183	-0.036522102	high	31.9	0.733	0.133688433	0.178138001	low
31.8	0.183	-0.040766975	high	32	0.733	0.130354211	0.174531463	low
31.9	0.183	-0.045092093	high	32.1	0.733	0.12633019	0.170196294	low
32	0.183	-0.049497241	high	32.2	0.733	0.122896187	0.165622219	low
32.1	0.183	-0.053982211	high	32.3	0.733	0.118076718	0.161207487	low
32.2	0.183	-0.058546793	high	32.4	0.733	0.113707967	0.156645214	low
32.3	0.183	-0.06319078	high	32.5	0.733	0.108296683	0.151425988	low
32.4	0.183	-0.067913966	high	32.6	0.733	0.10293013	0.146184528	low
32.5	0.183	-0.072716148	high	32.7	0.733	0.097172479	0.140546067	low
32.6	0.183	-0.077597124	high	32.8	0.733	0.091154241	0.135090156	low
32.7	0.183	-0.082556692	high	32.9	0.733	0.084737219	0.128769789	low
32.8	0.183	-0.087594654	high	33	0.733	0.078297157	0.122568729	low
32.9	0.183	-0.092710813	high	33.1	0.733	0.071103567	0.116059344	low
33	0.183	-0.097904973	high	33.2	0.733	0.064138988	0.109722514	low
33.1	0.183	-0.1	high	33.3	0.733	0.056635377	0.103103262	low
13.3	0.367	-0.1	high	33.4	0.733	0.048424109	0.096122831	low
13.4	0.367	-0.09949852	high	33.5	0.733	0.040442066	0.088406048	low
13.5	0.367	-0.097548118	high	33.6	0.733	0.032058658	0.080131785	low
13.6	0.367	-0.095597906	high	33.7	0.733	0.022988031	0.071794301	low
13.7	0.367	-0.093647882	high	33.8	0.733	0.013832721	0.06362454	low
13.8	0.367	-0.091698048	high	33.9	0.733	0.004007321	0.054489353	low
13.9	0.367	-0.089748404	high	34	0.733	-0.006347076	0.044560211	low
14	0.367	-0.087798948	high	34.1	0.733	-0.01727768	0.033752808	low
14.1	0.367	-0.085849682	high	34.2	0.733	-0.028822341	0.022926871	low
14.2	0.367	-0.083900605	high	34.3	0.733	-0.040235223	0.011725062	low
14.3	0.367	-0.081951716	high	34.4	0.733	-0.053182127	3.54E-05	low
14.4	0.367	-0.080003017	high	34.5	0.733	-0.065829122	-0.012275548	low
14.5	0.367	-0.078054508	high	34.6	0.733	-0.079467921	-0.025292134	low
14.6	0.367	-0.076106187	high	34.7	0.733	-0.092443107	-0.03909191	low
14.7	0.367	-0.074158055	high	34.8	0.733	-0.1	-0.054147273	low
14.8	0.367	-0.072210112	high	34.9	0.733	-0.1	-0.069549505	low
14.9	0.367	-0.070262359	high	35	0.733	-0.1	-0.08540597	low
15	0.367	-0.068314794	high	35.1	0.733	-0.1	-0.1	low
15.1	0.367	-0.066367418	high	35.2	0.733	-0.1	-0.1	low
15.2	0.367	-0.064420232	high	35.3	0.733	-0.1	-0.1	low
15.3	0.367	-0.062473234	high	35.4	0.733	-0.1	-0.1	low
15.4	0.367	-0.060526425	high	35.5	0.733	-0.1	-0.1	low
15.5	0.367	-0.058579805	high	35.6	0.733	-0.1	-0.1	low
15.6	0.367	-0.056633374	high	35.7	0.733	-0.1	-0.1	low
15.7	0.367	-0.054687132	high	35.8	0.733	-0.1	-0.1	low
15.8	0.367	-0.052741079	high	35.9	0.733	-0.1	-0.1	low
15.9	0.367	-0.050795214	high	36	0.733	-0.1	-0.1	low
16	0.367	-0.048849538	high	18	0.183	-0.1	-0.1	high
16.1	0.367	-0.046904052	high	18.1	0.183	-0.1	-0.1	high
16.2	0.367	-0.044958754	high	18.2	0.183	-0.1	-0.1	high
16.3	0.367	-0.043013644	high	18.3	0.183	-0.1	-0.1	high
16.4	0.367	-0.041068724	high	18.4	0.183	-0.1	-0.1	high
16.5	0.367	-0.039123992	high	18.5	0.183	-0.1	-0.1	high
16.6	0.367	-0.037179449	high	18.6	0.183	-0.1	-0.1	high
16.7	0.367	-0.035235094	high	18.7	0.183	-0.1	-0.1	high
16.8	0.367	-0.033290929	high	18.8	0.183	-0.1	-0.1	high
16.9	0.367	-0.031346952	high	18.9	0.183	-0.1	-0.1	high
17	0.367	-0.029403163	high	19	0.183	-0.1	-0.1	high
17.1	0.367	-0.027459563	high	19.1	0.183	-0.1	-0.099628975	high
17.2	0.367	-0.025516152	high	19.2	0.183	-0.1	-0.096696031	high
17.3	0.367	-0.02357293	high	19.3	0.183	-0.1	-0.092987176	high
17.4	0.367	-0.021629896	high	19.4	0.183	-0.1	-0.090278838	high
17.5	0.367	-0.01968705	high	19.5	0.183	-0.1	-0.087594579	high
17.6	0.367	-0.017744393	high	19.6	0.183	-0.1	-0.084780574	high
17.7	0.367	-0.015801925	high	19.7	0.183	-0.1	-0.081715564	high
17.8	0.367	-0.013859645	high	19.8	0.183	-0.1	-0.078129762	high
17.9	0.367	-0.011917553	high	19.9	0.183	-0.1	-0.075002198	high
18	0.367	-0.00997565	high	20	0.183	-0.1	-0.071892726	high
18.1	0.367	-0.008033935	high	20.1	0.183	-0.1	-0.068820993	high
18.2	0.367	-0.006092409	high	20.2	0.183	-0.1	-0.065715267	high
18.3	0.367	-0.004151071	high	20.3	0.183	-0.1	-0.06303975	high
18.4	0.367	-0.002209922	high	20.4	0.183	-0.1	-0.059780655	high
18.5	0.367	-0.000268961	high	20.5	0.183	-0.1	-0.056814685	high
18.6	0.367	0.001671812	high	20.6	0.183	-0.1	-0.053916441	high
18.7	0.367	0.003612396	high	20.7	0.183	-0.1	-0.051014455	high
18.8	0.367	0.005552792	high	20.8	0.183	-0.1	-0.048161355	high
18.9	0.367	0.007493	high	20.9	0.183	-0.1	-0.045318388	high
19	0.367	0.009433019	high	21	0.183	-0.1	-0.042830871	high
19.1	0.367	0.011372851	high	21.1	0.183	-0.1	-0.039740031	high
19.2	0.367	0.013312494	high	21.2	0.183	-0.1	-0.036994001	high
19.3	0.367	0.015251948	high	21.3	0.183	-0.1	-0.034667989	high
19.4	0.367	0.017191215	high	21.4	0.183	-0.1	-0.031600476	high
19.5	0.367	0.019130293	high	21.5	0.183	-0.1	-0.028080032	high
19.6	0.367	0.021069184	high	21.6	0.183	-0.1	-0.024626623	high
19.7	0.367	0.023007886	high	21.7	0.183	-0.1	-0.021226172	high
19.8	0.367	0.0249464	high	21.8	0.183	-0.1	-0.017690578	high
19.9	0.367	0.026884725	high	21.9	0.183	-0.094197397	-0.014511415	high
20	0.367	0.028822863	high	22	0.183	-0.087224456	-0.011296551	high
20.1	0.367	0.030760813	high	22.1	0.183	-0.079796051	-0.007937265	high
20.2	0.367	0.032698575	high	22.2	0.183	-0.072455499	-0.004347268	high
20.3	0.367	0.034636148	high	22.3	0.183	-0.066598718	1.69E-04	high
20.4	0.367	0.036573534	high	22.4	0.183	-0.061157381	0.004316373	high
20.5	0.367	0.038510731	high	22.5	0.183	-0.055440083	0.007817688	high
20.6	0.367	0.040447741	high	22.6	0.183	-0.050564956	0.012490573	high
20.7	0.367	0.042384562	high	22.7	0.183	-0.045189135	0.016889873	high
20.8	0.367	0.044321196	high	22.8	0.183	-0.040576664	0.020489453	high
20.9	0.367	0.046257642	high	22.9	0.183	-0.03767797	0.024537012	high
21	0.367	0.048193899	high	23	0.183	-0.033439736	0.029599872	high
21.1	0.367	0.050129969	high	23.1	0.183	-0.02944143	0.034004754	high
21.2	0.367	0.052065851	high	23.2	0.183	-0.025673684	0.037818253	high
21.3	0.367	0.054001545	high	23.3	0.183	-0.022265041	0.042246149	high
21.4	0.367	0.055937051	high	23.4	0.183	-0.018877287	0.045481576	high
21.5	0.367	0.05787237	high	23.5	0.183	-0.01564956	0.049528556	high
21.6	0.367	0.0598075	high	23.6	0.183	-0.012879412	0.052584802	high
21.7	0.367	0.061742443	high	23.7	0.183	-0.0108882	0.05631146	high
21.8	0.367	0.063677197	high	23.8	0.183	-0.007930369	0.060089831	high
21.9	0.367	0.065611764	high	23.9	0.183	-0.005703462	0.063585483	high
22	0.367	0.067546144	high	24	0.183	-0.003221095	0.06641992	high
22.1	0.367	0.069480335	high	24.1	0.183	-0.001446825	0.069145436	high
22.2	0.367	0.071414338	high	24.2	0.183	7.09E-04	0.072461463	high
22.3	0.367	0.073348154	high	24.3	0.183	0.002688892	0.075576935	high
22.4	0.367	0.075281782	high	24.4	0.183	0.004806258	0.078058071	high
22.5	0.367	0.077215222	high	24.5	0.183	0.006808446	0.081024927	high
22.6	0.367	0.079148474	high	24.6	0.183	0.008027889	0.083500592	high
22.7	0.367	0.081081539	high	24.7	0.183	0.010154148	0.085417383	high
22.8	0.367	0.083014415	high	24.8	0.183	0.011645422	0.08786495	high
22.9	0.367	0.084947104	high	24.9	0.183	0.013061854	0.089888184	high
23	0.367	0.086879605	high	25	0.183	0.014757434	0.091777774	high
23.1	0.367	0.088811918	high	25.1	0.183	0.016374835	0.093220966	high
23.2	0.367	0.090744043	high	25.2	0.183	0.017924027	0.094903543	high
23.3	0.367	0.092675979	high	25.3	0.183	0.019268173	0.095990902	high
23.4	0.367	0.094607728	high	25.4	0.183	0.020081056	0.097251324	high
23.5	0.367	0.096539289	high	25.5	0.183	0.021136044	0.098705028	high
23.6	0.367	0.098470661	high	25.6	0.183	0.022881179	0.100047781	high
23.7	0.367	0.100401845	high	25.7	0.183	0.023657711	0.101330077	high
23.8	0.367	0.10233284	high	25.8	0.183	0.024405247	0.101831998	high
23.9	0.367	0.104263647	high	25.9	0.183	0.025074137	0.1023932	high
24	0.367	0.106194265	high	26	0.183	0.025633524	0.103321637	high
24.1	0.367	0.108124694	high	26.1	0.183	0.026149914	0.10364245	high
24.2	0.367	0.110054934	high	26.2	0.183	0.026840642	0.104048594	high
24.3	0.367	0.111984984	high	26.3	0.183	0.027787819	0.104746498	high
24.4	0.367	0.113914844	high	26.4	0.183	0.028342371	0.105289805	high
24.5	0.367	0.115844515	high	26.5	0.183	0.028623915	0.105690536	high
24.6	0.367	0.117773994	high	26.6	0.183	0.028737912	0.105661947	high
24.7	0.367	0.119703283	high	26.7	0.183	0.028552608	0.105422359	high
24.8	0.367	0.121632381	high	26.8	0.183	0.028610482	0.105338047	high
24.9	0.367	0.123561286	high	26.9	0.183	0.028652222	0.105490035	high
25	0.367	0.125489998	high	27	0.183	0.029089983	0.104914069	high
25.1	0.367	0.127418517	high	27.1	0.183	0.028870821	0.104313179	high
25.2	0.367	0.129346842	high	27.2	0.183	0.028781059	0.103496717	high
25.3	0.367	0.13127497	high	27.3	0.183	0.028763914	0.102745214	high
25.4	0.367	0.133202903	high	27.4	0.183	0.027911334	0.101647117	high
25.5	0.367	0.135130637	high	27.5	0.183	0.028018383	0.101295257	high
25.6	0.367	0.137058171	high	27.6	0.183	0.027504031	0.100472773	high
25.7	0.367	0.138985504	high	27.7	0.183	0.027315772	0.099280474	high
25.8	0.367	0.140912634	high	27.8	0.183	0.027146943	0.098297893	high
25.9	0.367	0.142839558	high	27.9	0.183	0.026774891	0.097161832	high
26	0.367	0.144766274	high	28	0.183	0.026408833	0.095637601	high
26.1	0.367	0.146692778	high	28.1	0.183	0.02580997	0.093851547	high
26.2	0.367	0.148619067	high	28.2	0.183	0.024605944	0.092012556	high
26.3	0.367	0.150545138	high	28.3	0.183	0.023541748	0.090160377	high
26.4	0.367	0.152470985	high	28.4	0.183	0.021904352	0.08852035	high
26.5	0.367	0.154396603	high	28.5	0.183	0.019655619	0.086519644	high
26.6	0.367	0.156321987	high	28.6	0.183	0.018401367	0.084920002	high
26.7	0.367	0.15824713	high	28.7	0.183	0.01699646	0.083254154	high
26.8	0.367	0.160172025	high	28.8	0.183	0.014691812	0.081438098	high
26.9	0.367	0.162096661	high	28.9	0.183	0.012921614	0.079498335	high
27	0.367	0.16402103	high	29	0.183	0.010859852	0.077362977	high
27.1	0.367	0.165945121	high	29.1	0.183	0.009295574	0.075367035	high
27.2	0.367	0.167868919	high	29.2	0.183	0.007269688	0.07288931	high
27.3	0.367	0.169792411	high	29.3	0.183	0.005000894	0.070331951	high
27.4	0.367	0.171715579	high	29.4	0.183	0.00240895	0.067774371	high
27.5	0.367	0.173638405	high	29.5	0.183	-1.68E-04	0.065631427	high
27.6	0.367	0.175560865	high	29.6	0.183	-0.002976513	0.063269722	high
27.7	0.367	0.177482936	high	29.7	0.183	-0.005757988	0.060732228	high
27.8	0.367	0.179404589	high	29.8	0.183	-0.008113608	0.057973571	high
27.9	0.367	0.18132579	high	29.9	0.183	-0.011150487	0.055563096	high
28	0.367	0.183246504	high	30	0.183	-0.014309303	0.053104655	high
28.1	0.367	0.185166688	high	30.1	0.183	-0.01742204	0.050375715	high
28.2	0.367	0.187086294	high	30.2	0.183	-0.019959911	0.047335377	high
28.3	0.367	0.189005266	high	30.3	0.183	-0.022935108	0.044121687	high
28.4	0.367	0.190923543	high	30.4	0.183	-0.025991628	0.040832686	high
28.5	0.367	0.192841054	high	30.5	0.183	-0.029166901	0.038147597	high
28.6	0.367	0.194757716	high	30.6	0.183	-0.032392543	0.035347693	high
28.7	0.367	0.196673438	high	30.7	0.183	-0.035499917	0.032353937	high
28.8	0.367	0.198588115	high	30.8	0.183	-0.03877235	0.029133686	high
28.9	0.367	0.200501627	high	30.9	0.183	-0.042123297	0.02550953	high
29	0.367	0.202413837	high	31	0.183	-0.045447169	0.022038746	high
29.1	0.367	0.204324589	high	31.1	0.183	-0.048680492	0.018567378	high
29.2	0.367	0.206233708	high	31.2	0.183	-0.052485797	0.015073932	high
29.3	0.367	0.20814099	high	31.3	0.183	-0.056080595	0.011631644	high
29.4	0.367	0.210046208	high	31.4	0.183	-0.060098284	0.007751628	high
29.5	0.367	0.211949098	high	31.5	0.183	-0.064467666	0.003611952	high
29.6	0.367	0.213849364	high	31.6	0.183	-0.068337877	-5.42E-04	high
29.7	0.367	0.215746667	high	31.7	0.183	-0.07205034	-0.004812264	high
29.8	0.367	0.217640622	high	31.8	0.183	-0.075870988	-0.009184935	high
29.9	0.367	0.219530789	high	31.9	0.183	-0.079928138	-0.013600622	high
30	0.367	0.221416669	high	32	0.183	-0.084334371	-0.018109511	high
30.1	0.367	0.223297693	high	32.1	0.183	-0.088797156	-0.022921279	high
30.2	0.367	0.225173214	high	32.2	0.183	-0.093315334	-0.02767534	high
30.3	0.367	0.227042495	high	32.3	0.183	-0.097890025	-0.032337532	high
30.4	0.367	0.228904698	high	32.4	0.183	-0.1	-0.036893045	high
30.5	0.367	0.230758869	high	32.5	0.183	-0.1	-0.041799351	high
30.6	0.367	0.232603922	high	32.6	0.183	-0.1	-0.047109263	high
30.7	0.367	0.234438623	high	32.7	0.183	-0.1	-0.05229004	high
30.8	0.367	0.236261566	high	32.8	0.183	-0.1	-0.057870939	high
30.9	0.367	0.238071152	high	32.9	0.183	-0.1	-0.063243352	high
31	0.367	0.239865562	high	33	0.183	-0.1	-0.068889378	high
31.1	0.367	0.241642726	high	33.1	0.183	-0.1	-0.07410553	high
31.2	0.367	0.243400291	high	33.2	0.183	-0.1	-0.079497193	high
31.3	0.367	0.245135578	high	33.3	0.183	-0.1	-0.086042512	high
31.4	0.367	0.246845541	high	33.4	0.183	-0.1	-0.091507514	high
31.5	0.367	0.248526715	high	33.5	0.183	-0.1	-0.09731354	high
31.6	0.367	0.250175159	high	33.6	0.183	-0.1	-0.1	high
31.7	0.367	0.251786392	high	33.7	0.183	-0.1	-0.1	high
31.8	0.367	0.253355314	high	33.8	0.183	-0.1	-0.1	high
31.9	0.367	0.25487613	high	33.9	0.183	-0.1	-0.1	high
32	0.367	0.256342247	high	34	0.183	-0.1	-0.1	high
32.1	0.367	0.257746167	high	34.1	0.183	-0.1	-0.1	high
32.2	0.367	0.259079367	high	34.2	0.183	-0.1	-0.1	high
32.3	0.367	0.260332152	high	34.3	0.183	-0.1	-0.1	high
32.4	0.367	0.261493502	high	34.4	0.183	-0.1	-0.1	high
32.5	0.367	0.262550885	high	34.5	0.183	-0.1	-0.1	high
32.6	0.367	0.263490054	high	34.6	0.183	-0.1	-0.1	high
32.7	0.367	0.264294812	high	34.7	0.183	-0.1	-0.1	high
32.8	0.367	0.264946744	high	34.8	0.183	-0.1	-0.1	high
32.9	0.367	0.265424918	high	34.9	0.183	-0.1	-0.1	high
33	0.367	0.265705537	high	35	0.183	-0.1	-0.1	high
33.1	0.367	0.26576155	high	35.1	0.183	-0.1	-0.1	high
33.2	0.367	0.26556221	high	35.2	0.183	-0.1	-0.1	high
33.3	0.367	0.265072568	high	35.3	0.183	-0.1	-0.1	high
33.4	0.367	0.264252899	high	35.4	0.183	-0.1	-0.1	high
33.5	0.367	0.263058055	high	35.5	0.183	-0.1	-0.1	high
33.6	0.367	0.261436721	high	35.6	0.183	-0.1	-0.1	high
33.7	0.367	0.259330581	high	35.7	0.183	-0.1	-0.1	high
33.8	0.367	0.256673356	high	35.8	0.183	-0.1	-0.1	high
33.9	0.367	0.253389731	high	35.9	0.183	-0.1	-0.1	high
34	0.367	0.249394114	high	36	0.183	-0.1	-0.1	high
34.1	0.367	0.244589246	high	11.5	0.367	-0.1	-0.086531778	high
34.2	0.367	0.238864606	high	11.6	0.367	-0.1	-0.084885788	high
34.3	0.367	0.232094614	high	11.7	0.367	-0.1	-0.083239933	high
34.4	0.367	0.22413658	high	11.8	0.367	-0.1	-0.081594212	high
34.5	0.367	0.214828377	high	11.9	0.367	-0.1	-0.079948626	high
34.6	0.367	0.203985799	high	12	0.367	-0.1	-0.078303175	high
34.7	0.367	0.191399561	high	12.1	0.367	-0.1	-0.076657859	high
34.8	0.367	0.176831895	high	12.2	0.367	-0.1	-0.075012678	high
34.9	0.367	0.160012674	high	12.3	0.367	-0.1	-0.073367632	high
35	0.367	0.140635023	high	12.4	0.367	-0.1	-0.07172272	high
35.1	0.367	0.118350326	high	12.5	0.367	-0.1	-0.070077943	high
35.2	0.367	0.092762564	high	12.6	0.367	-0.1	-0.068434675	high
35.3	0.367	0.063421876	high	12.7	0.367	-0.1	-0.066799895	high
35.4	0.367	0.029817258	high	12.8	0.367	-0.1	-0.065165248	high
35.5	0.367	-0.008631737	high	12.9	0.367	-0.1	-0.063530735	high
35.6	0.367	-0.052584412	high	13	0.367	-0.1	-0.061896355	high
35.7	0.367	-0.1	high	13.1	0.367	-0.1	-0.060262108	high
11.5	0.55	-0.1	high	13.2	0.367	-0.1	-0.058630696	high
11.6	0.55	-0.072961661	high	13.3	0.367	-0.1	-0.057031306	high
11.7	0.55	-0.071281207	high	13.4	0.367	-0.1	-0.055443389	high
11.8	0.55	-0.069600894	high	13.5	0.367	-0.1	-0.053858717	high
11.9	0.55	-0.067920722	high	13.6	0.367	-0.1	-0.05227417	high
12	0.55	-0.06624069	high	13.7	0.367	-0.1	-0.050689748	high
12.1	0.55	-0.064560799	high	13.8	0.367	-0.1	-0.049109654	high
12.2	0.55	-0.062881048	high	13.9	0.367	-0.1	-0.047536721	high
12.3	0.55	-0.061201438	high	14	0.367	-0.1	-0.045932692	high
12.4	0.55	-0.059521969	high	14.1	0.367	-0.1	-0.044322796	high
12.5	0.55	-0.05784264	high	14.2	0.367	-0.1	-0.042683325	high
12.6	0.55	-0.056163452	high	14.3	0.367	-0.1	-0.040946632	high
12.7	0.55	-0.054484404	high	14.4	0.367	-0.1	-0.039294425	high
12.8	0.55	-0.052805497	high	14.5	0.367	-0.1	-0.037642355	high
12.9	0.55	-0.051126731	high	14.6	0.367	-0.1	-0.035993422	high
13	0.55	-0.049448105	high	14.7	0.367	-0.1	-0.034347207	high
13.1	0.55	-0.047769619	high	14.8	0.367	-0.1	-0.032701126	high
13.2	0.55	-0.046091274	high	14.9	0.367	-0.1	-0.031055181	high
13.3	0.55	-0.04441307	high	15	0.367	-0.1	-0.029409371	high
13.4	0.55	-0.042735006	high	15.1	0.367	-0.1	-0.027763697	high
13.5	0.55	-0.041057083	high	15.2	0.367	-0.1	-0.026118157	high
13.6	0.55	-0.0393793	high	15.3	0.367	-0.1	-0.024472753	high
13.7	0.55	-0.037701657	high	15.4	0.367	-0.099237876	-0.022827484	high
13.8	0.55	-0.036024155	high	15.5	0.367	-0.096988145	-0.02118235	high
13.9	0.55	-0.034346794	high	15.6	0.367	-0.094738666	-0.019537351	high
14	0.55	-0.032669573	high	15.7	0.367	-0.092485177	-0.017892488	high
14.1	0.55	-0.030992492	high	15.8	0.367	-0.090230388	-0.016247759	high
14.2	0.55	-0.029315552	high	15.9	0.367	-0.087953147	-0.014603166	high
14.3	0.55	-0.027638752	high	16	0.367	-0.085586989	-0.012958708	high
14.4	0.55	-0.025962092	high	16.1	0.367	-0.083219701	-0.011313726	high
14.5	0.55	-0.024285573	high	16.2	0.367	-0.080852691	-0.009667865	high
14.6	0.55	-0.022609194	high	16.3	0.367	-0.078577718	-0.00802214	high
14.7	0.55	-0.020932956	high	16.4	0.367	-0.076361194	-0.00637655	high
14.8	0.55	-0.019256858	high	16.5	0.367	-0.074041438	-0.004731095	high
14.9	0.55	-0.0175809	high	16.6	0.367	-0.071710453	-0.003085775	high
15	0.55	-0.015905083	high	16.7	0.367	-0.069379521	-0.001440591	high
15.1	0.55	-0.014229406	high	16.8	0.367	-0.067048859	2.04E-04	high
15.2	0.55	-0.012553869	high	16.9	0.367	-0.064695308	0.001844834	high
15.3	0.55	-0.010878473	high	17	0.367	-0.062385171	0.003457923	high
15.4	0.55	-0.009203217	high	17.1	0.367	-0.060060748	0.005011576	high
15.5	0.55	-0.007528101	high	17.2	0.367	-0.057692967	0.006611184	high
15.6	0.55	-0.005853126	high	17.3	0.367	-0.055353343	0.008240079	high
15.7	0.55	-0.00417829	high	17.4	0.367	-0.053089514	0.009868842	high
15.8	0.55	-0.002503596	high	17.5	0.367	-0.050815462	0.011497473	high
15.9	0.55	-0.000829041	high	17.6	0.367	-0.048620028	0.013122727	high
16	0.55	0.000845373	high	17.7	0.367	-0.046330013	0.014744769	high
16.1	0.55	0.002519647	high	17.8	0.367	-0.044040001	0.016316564	high
16.2	0.55	0.00419378	high	17.9	0.367	-0.041750251	0.017869057	high
16.3	0.55	0.005867773	high	18	0.367	-0.039460763	0.019502674	high
16.4	0.55	0.007541626	high	18.1	0.367	-0.037171536	0.021136158	high
16.5	0.55	0.009215339	high	18.2	0.367	-0.034882571	0.022769507	high
16.6	0.55	0.010888911	high	18.3	0.367	-0.032593867	0.024402724	high
16.7	0.55	0.012562342	high	18.4	0.367	-0.030305425	0.026076762	high
16.8	0.55	0.014235634	high	18.5	0.367	-0.028049961	0.027759271	high
16.9	0.55	0.015908785	high	18.6	0.367	-0.025910159	0.029389813	high
17	0.55	0.017581795	high	18.7	0.367	-0.023768017	0.031020221	high
17.1	0.55	0.019254665	high	18.8	0.367	-0.021525473	0.032650497	high
17.2	0.55	0.020927395	high	18.9	0.367	-0.019154356	0.034274185	high
17.3	0.55	0.022599984	high	19	0.367	-0.016931752	0.035897357	high
17.4	0.55	0.024272432	high	19.1	0.367	-0.014756434	0.037520397	high
17.5	0.55	0.02594474	high	19.2	0.367	-0.012715438	0.039143305	high
17.6	0.55	0.027616907	high	19.3	0.367	-0.010698523	0.04076608	high
17.7	0.55	0.029288933	high	19.4	0.367	-0.008603211	0.042359293	high
17.8	0.55	0.030960818	high	19.5	0.367	-0.006383234	0.043990908	high
17.9	0.55	0.032632563	high	19.6	0.367	-0.004157767	0.045622389	high
18	0.55	0.034304167	high	19.7	0.367	-0.001932548	0.04722279	high
18.1	0.55	0.035975629	high	19.8	0.367	2.92E-04	0.048884952	high
18.2	0.55	0.03764695	high	19.9	0.367	0.002531508	0.050515669	high
18.3	0.55	0.039318131	high	20	0.367	0.004795204	0.052140559	high
18.4	0.55	0.040989169	high	20.1	0.367	0.007030449	0.053778542	high
18.5	0.55	0.042660066	high	20.2	0.367	0.009208699	0.055411358	high
18.6	0.55	0.044330822	high	20.3	0.367	0.011484916	0.057044039	high
18.7	0.55	0.046001436	high	20.4	0.367	0.013773018	0.058676587	high
18.8	0.55	0.047671907	high	20.5	0.367	0.016060858	0.060325054	high
18.9	0.55	0.049342237	high	20.6	0.367	0.018348437	0.062113705	high
19	0.55	0.051012424	high	20.7	0.367	0.020637301	0.063787084	high
19.1	0.55	0.052682468	high	20.8	0.367	0.022797366	0.065460323	high
19.2	0.55	0.054352369	high	20.9	0.367	0.02516587	0.067128969	high
19.3	0.55	0.056022127	high	21	0.367	0.027421407	0.068792977	high
19.4	0.55	0.057691742	high	21.1	0.367	0.029609384	0.070456845	high
19.5	0.55	0.059361212	high	21.2	0.367	0.031795698	0.072120575	high
19.6	0.55	0.061030538	high	21.3	0.367	0.033996563	0.073784166	high
19.7	0.55	0.06269972	high	21.4	0.367	0.036064176	0.075447617	high
19.8	0.55	0.064368756	high	21.5	0.367	0.038128994	0.077237359	high
19.9	0.55	0.066037647	high	21.6	0.367	0.040258811	0.07886787	high
20	0.55	0.067706391	high	21.7	0.367	0.042473254	0.080506631	high
20.1	0.55	0.069374989	high	21.8	0.367	0.04469533	0.082220199	high
20.2	0.55	0.071043438	high	21.9	0.367	0.047023999	0.083849853	high
20.3	0.55	0.07271174	high	22	0.367	0.049357132	0.085490242	high
20.4	0.55	0.074379893	high	22.1	0.367	0.051532057	0.087146021	high
20.5	0.55	0.076047896	high	22.2	0.367	0.053752789	0.088801951	high
20.6	0.55	0.077715748	high	22.3	0.367	0.055824558	0.090511858	high
20.7	0.55	0.079383448	high	22.4	0.367	0.058071074	0.092142271	high
20.8	0.55	0.081050995	high	22.5	0.367	0.060307491	0.093749589	high
20.9	0.55	0.082718387	high	22.6	0.367	0.062459346	0.095406132	high
21	0.55	0.084385625	high	22.7	0.367	0.064598557	0.097210978	high
21.1	0.55	0.086052705	high	22.8	0.367	0.066745218	0.099034811	high
21.2	0.55	0.087719627	high	22.9	0.367	0.068894339	0.100737615	high
21.3	0.55	0.089386388	high	23	0.367	0.071050722	0.102486074	high
21.4	0.55	0.091052987	high	23.1	0.367	0.073136285	0.104400383	high
21.5	0.55	0.092719422	high	23.2	0.367	0.075262548	0.106303247	high
21.6	0.55	0.09438569	high	23.3	0.367	0.077400332	0.108006261	high
21.7	0.55	0.096051789	high	23.4	0.367	0.079527461	0.109607931	high
21.8	0.55	0.097717716	high	23.5	0.367	0.081659939	0.111209473	high
21.9	0.55	0.099383469	high	23.6	0.367	0.083785599	0.112999077	high
22	0.55	0.101049044	high	23.7	0.367	0.085852707	0.114690022	high
22.1	0.55	0.102714438	high	23.8	0.367	0.088003907	0.116350038	high
22.2	0.55	0.104379647	high	23.9	0.367	0.090200548	0.117970874	high
22.3	0.55	0.106044667	high	24	0.367	0.09234022	0.119655159	high
22.4	0.55	0.107709493	high	24.1	0.367	0.094476148	0.121426823	high
22.5	0.55	0.109374121	high	24.2	0.367	0.096682059	0.123223384	high
22.6	0.55	0.111038545	high	24.3	0.367	0.098734547	0.12493566	high
22.7	0.55	0.112702759	high	24.4	0.367	0.100801072	0.126821325	high
22.8	0.55	0.114366758	high	24.5	0.367	0.102819635	0.128703966	high
22.9	0.55	0.116030534	high	24.6	0.367	0.104827286	0.130576114	high
23	0.55	0.117694081	high	24.7	0.367	0.106865512	0.132248464	high
23.1	0.55	0.119357389	high	24.8	0.367	0.109003265	0.134147362	high
23.2	0.55	0.12102045	high	24.9	0.367	0.111076367	0.135850454	high
23.3	0.55	0.122683255	high	25	0.367	0.112969907	0.137778737	high
23.4	0.55	0.124345793	high	25.1	0.367	0.115044868	0.139666951	high
23.5	0.55	0.126008053	high	25.2	0.367	0.116990265	0.141533571	high
23.6	0.55	0.127670022	high	25.3	0.367	0.118867215	0.143550942	high
23.7	0.55	0.129331687	high	25.4	0.367	0.120830653	0.145495835	high
23.8	0.55	0.130993034	high	25.5	0.367	0.122874602	0.147375076	high
23.9	0.55	0.132654047	high	25.6	0.367	0.124879769	0.149331484	high
24	0.55	0.134314708	high	25.7	0.367	0.1269211	0.151245512	high
24.1	0.55	0.135974999	high	25.8	0.367	0.128884249	0.15313297	high
24.2	0.55	0.1376349	high	25.9	0.367	0.130869975	0.155032934	high
24.3	0.55	0.139294387	high	26	0.367	0.132843267	0.157155349	high
24.4	0.55	0.140953438	high	26.1	0.367	0.134778069	0.159103074	high
24.5	0.55	0.142612027	high	26.2	0.367	0.136731652	0.160958041	high
24.6	0.55	0.144270124	high	26.3	0.367	0.138737799	0.16295474	high
24.7	0.55	0.145927698	high	26.4	0.367	0.140605814	0.16492531	high
24.8	0.55	0.147584718	high	26.5	0.367	0.142356818	0.166981996	high
24.9	0.55	0.149241145	high	26.6	0.367	0.144310975	0.169043091	high
25	0.55	0.15089694	high	26.7	0.367	0.146181106	0.171132999	high
25.1	0.55	0.152552061	high	26.8	0.367	0.148287067	0.173322955	high
25.2	0.55	0.15420646	high	26.9	0.367	0.150158201	0.175485293	high
25.3	0.55	0.155860088	high	27	0.367	0.152014094	0.177525738	high
25.4	0.55	0.157512887	high	27.1	0.367	0.153853859	0.179643038	high
25.5	0.55	0.1591648	high	27.2	0.367	0.155647627	0.18173078	high
25.6	0.55	0.16081576	high	27.3	0.367	0.157588358	0.183759782	high
25.7	0.55	0.162465697	high	27.4	0.367	0.159444239	0.185779049	high
25.8	0.55	0.164114534	high	27.5	0.367	0.161292071	0.187818036	high
25.9	0.55	0.165762188	high	27.6	0.367	0.162964413	0.189816461	high
26	0.55	0.167408569	high	27.7	0.367	0.164740223	0.191884283	high
26.1	0.55	0.169053578	high	27.8	0.367	0.166533803	0.194054757	high
26.2	0.55	0.170697108	high	27.9	0.367	0.16836253	0.196136785	high
26.3	0.55	0.172339043	high	28	0.367	0.17017418	0.198214169	high
26.4	0.55	0.173979258	high	28.1	0.367	0.171881442	0.20029656	high
26.5	0.55	0.175617617	high	28.2	0.367	0.173659015	0.202373308	high
26.6	0.55	0.17725397	high	28.3	0.367	0.175433246	0.204442027	high
26.7	0.55	0.178888157	high	28.4	0.367	0.177048368	0.206504681	high
26.8	0.55	0.180520004	high	28.5	0.367	0.178877313	0.20856495	high
26.9	0.55	0.18214932	high	28.6	0.367	0.18052814	0.210620268	high
27	0.55	0.1837759	high	28.7	0.367	0.182381073	0.21274944	high
27.1	0.55	0.185399521	high	28.8	0.367	0.184236062	0.215016764	high
27.2	0.55	0.18701994	high	28.9	0.367	0.186074025	0.217055728	high
27.3	0.55	0.188636893	high	29	0.367	0.187820773	0.219109985	high
27.4	0.55	0.190250097	high	29.1	0.367	0.189428643	0.221314257	high
27.5	0.55	0.19185924	high	29.2	0.367	0.191095908	0.223609195	high
27.6	0.55	0.193463987	high	29.3	0.367	0.192943117	0.22586914	high
27.7	0.55	0.195063972	high	29.4	0.367	0.194715932	0.228047515	high
27.8	0.55	0.196658801	high	29.5	0.367	0.196524422	0.230007571	high
27.9	0.55	0.198248044	high	29.6	0.367	0.198362422	0.231949518	high
28	0.55	0.199831235	high	29.7	0.367	0.200100406	0.23388161	high
28.1	0.55	0.201407869	high	29.8	0.367	0.201826585	0.235804827	high
28.2	0.55	0.202977397	high	29.9	0.367	0.203474555	0.237842335	high
28.3	0.55	0.204539225	high	30	0.367	0.205169195	0.239835674	high
28.4	0.55	0.206092707	high	30.1	0.367	0.206875252	0.24173113	high
28.5	0.55	0.207637145	high	30.2	0.367	0.208715594	0.243612417	high
28.6	0.55	0.209171779	high	30.3	0.367	0.210419368	0.245472287	high
28.7	0.55	0.210695786	high	30.4	0.367	0.212039692	0.247526212	high
28.8	0.55	0.212208273	high	30.5	0.367	0.21367391	0.249416434	high
28.9	0.55	0.213708271	high	30.6	0.367	0.215335755	0.251433651	high
29	0.55	0.215194732	high	30.7	0.367	0.216865835	0.253426948	high
29.1	0.55	0.216666515	high	30.8	0.367	0.218438251	0.255388621	high
29.2	0.55	0.218122387	high	30.9	0.367	0.220156397	0.257289318	high
29.3	0.55	0.219561007	high	31	0.367	0.221860977	0.259090373	high
29.4	0.55	0.220980924	high	31.1	0.367	0.223550209	0.260841878	high
29.5	0.55	0.222380563	high	31.2	0.367	0.225194656	0.262498463	high
29.6	0.55	0.223758217	high	31.3	0.367	0.226767197	0.264219025	high
29.7	0.55	0.225112034	high	31.4	0.367	0.228341637	0.265847979	high
29.8	0.55	0.226440009	high	31.5	0.367	0.229975555	0.267487114	high
29.9	0.55	0.227739964	high	31.6	0.367	0.231649258	0.269097446	high
30	0.55	0.22900954	high	31.7	0.367	0.233299191	0.270639397	high
30.1	0.55	0.230246181	high	31.8	0.367	0.234751083	0.272097343	high
30.2	0.55	0.231447114	high	31.9	0.367	0.236403433	0.27346254	high
30.3	0.55	0.232609333	high	32	0.367	0.237904984	0.274565603	high
30.4	0.55	0.233729581	high	32.1	0.367	0.239437892	0.275372101	high
30.5	0.55	0.234804325	high	32.2	0.367	0.240791307	0.276352089	high
30.6	0.55	0.235829738	high	32.3	0.367	0.241976905	0.277116569	high
30.7	0.55	0.23680167	high	32.4	0.367	0.243050991	0.278427168	high
30.8	0.55	0.237715625	high	32.5	0.367	0.2438755	0.27866657	high
30.9	0.55	0.238566728	high	32.6	0.367	0.245311591	0.279548411	high
31	0.55	0.239349695	high	32.7	0.367	0.246331448	0.279921051	high
31.1	0.55	0.240058802	high	32.8	0.367	0.247155533	0.279985581	high
31.2	0.55	0.240687842	high	32.9	0.367	0.247831715	0.28001127	high
31.3	0.55	0.241230092	high	33	0.367	0.24854245	0.279652473	high
31.4	0.55	0.241678264	high	33.1	0.367	0.249122151	0.279192152	high
31.5	0.55	0.24202446	high	33.2	0.367	0.249638632	0.27913737	high
31.6	0.55	0.242260122	high	33.3	0.367	0.249868508	0.278920476	high
31.7	0.55	0.242375977	high	33.4	0.367	0.249493553	0.278174138	high
31.8	0.55	0.242361977	high	33.5	0.367	0.248526444	0.277039112	high
31.9	0.55	0.242207232	high	33.6	0.367	0.246096271	0.275948523	high
32	0.55	0.241899945	high	33.7	0.367	0.243220899	0.275050243	high
32.1	0.55	0.241427333	high	33.8	0.367	0.239113627	0.273650232	high
32.2	0.55	0.240775546	high	33.9	0.367	0.234758733	0.271823069	high
32.3	0.55	0.239929579	high	34	0.367	0.229342479	0.269378268	high
32.4	0.55	0.238873174	high	34.1	0.367	0.222927022	0.267105786	high
32.5	0.55	0.237588716	high	34.2	0.367	0.21567615	0.263516212	high
32.6	0.55	0.236057126	high	34.3	0.367	0.206783061	0.261129457	high
32.7	0.55	0.234257729	high	34.4	0.367	0.196464572	0.256375962	high
32.8	0.55	0.232168132	high	34.5	0.367	0.184677138	0.251936856	high
32.9	0.55	0.229764075	high	34.6	0.367	0.171403172	0.245545848	high
33	0.55	0.227019278	high	34.7	0.367	0.156296522	0.237307844	high
33.1	0.55	0.223905272	high	34.8	0.367	0.140078923	0.227563495	high
33.2	0.55	0.220391223	high	34.9	0.367	0.121694834	0.215576142	high
33.3	0.55	0.216443726	high	35	0.367	0.101244424	0.200890325	high
33.4	0.55	0.212026603	high	35.1	0.367	0.077378052	0.182976111	high
33.5	0.55	0.207100665	high	35.2	0.367	0.050716939	0.161195254	high
33.6	0.55	0.201623465	high	35.3	0.367	0.020984221	0.134465932	high
33.7	0.55	0.195549032	high	35.4	0.367	-0.012024333	0.101961883	high
33.8	0.55	0.188827572	high	35.5	0.367	-0.048909907	0.062521662	high
33.9	0.55	0.181405157	high	35.6	0.367	-0.0899935	0.0147759	high
34	0.55	0.173223383	high	35.7	0.367	-0.1	-0.041517505	high
34.1	0.55	0.164218995	high	35.8	0.367	-0.1	-0.1	high
34.2	0.55	0.154323491	high	35.9	0.367	-0.1	-0.1	high
34.3	0.55	0.143462686	high	36	0.367	-0.1	-0.1	high
34.4	0.55	0.13155624	high	11.5	0.55	-0.1	-0.011418393	high
34.5	0.55	0.118517153	high	11.6	0.55	-0.1	-0.01017406	high
34.6	0.55	0.104251212	high	11.7	0.55	-0.1	-0.008929804	high
34.7	0.55	0.088656396	high	11.8	0.55	-0.1	-0.007685625	high
34.8	0.55	0.071622233	high	11.9	0.55	-0.1	-0.006441523	high
34.9	0.55	0.053029096	high	12	0.55	-0.1	-0.005197499	high
35	0.55	0.032747456	high	12.1	0.55	-0.1	-0.003953553	high
35.1	0.55	0.010637056	high	12.2	0.55	-0.1	-0.002709683	high
35.2	0.55	-0.013453967	high	12.3	0.55	-0.1	-0.001465891	high
35.3	0.55	-0.039690046	high	12.4	0.55	-0.1	-2.39E-04	high
35.4	0.55	-0.068249215	high	12.5	0.55	-0.1	9.85E-04	high
35.5	0.55	-0.099324237	high	12.6	0.55	-0.1	0.00220814	high
35.6	0.55	-0.1	high	12.7	0.55	-0.1	0.00343167	high
15.6	0.733	-0.103132898	high	12.8	0.55	-0.1	0.004655126	high
15.7	0.733	-0.1	high	12.9	0.55	-0.1	0.005878506	high
15.8	0.733	-0.097202196	high	13	0.55	-0.1	0.007101812	high
15.9	0.733	-0.094237871	high	13.1	0.55	-0.1	0.008325043	high
16	0.733	-0.09127425	high	13.2	0.55	-0.1	0.009548199	high
16.1	0.733	-0.088311351	high	13.3	0.55	-0.1	0.010771281	high
16.2	0.733	-0.085349192	high	13.4	0.55	-0.1	0.011994287	high
16.3	0.733	-0.082387792	high	13.5	0.55	-0.099996865	0.013217219	high
16.4	0.733	-0.079427171	high	13.6	0.55	-0.097748333	0.014440076	high
16.5	0.733	-0.07646735	high	13.7	0.55	-0.095497467	0.015684479	high
16.6	0.733	-0.073508349	high	13.8	0.55	-0.093254438	0.016932648	high
16.7	0.733	-0.070550192	high	13.9	0.55	-0.091013851	0.018180739	high
16.8	0.733	-0.067592903	high	14	0.55	-0.088773514	0.019428753	high
16.9	0.733	-0.064636507	high	14.1	0.55	-0.086572983	0.020676688	high
17	0.733	-0.061681028	high	14.2	0.55	-0.084431736	0.021924545	high
17.1	0.733	-0.058726496	high	14.3	0.55	-0.082290718	0.023172325	high
17.2	0.733	-0.055772937	high	14.4	0.55	-0.080149928	0.024420026	high
17.3	0.733	-0.052820383	high	14.5	0.55	-0.078009366	0.02566765	high
17.4	0.733	-0.049868864	high	14.6	0.55	-0.07592272	0.026914385	high
17.5	0.733	-0.046918412	high	14.7	0.55	-0.073856399	0.028161038	high
17.6	0.733	-0.043969062	high	14.8	0.55	-0.071710614	0.029407613	high
17.7	0.733	-0.041020849	high	14.9	0.55	-0.069465396	0.030654111	high
17.8	0.733	-0.038073811	high	15	0.55	-0.067337542	0.031900531	high
17.9	0.733	-0.035127985	high	15.1	0.55	-0.065209913	0.033146873	high
18	0.733	-0.032183414	high	15.2	0.55	-0.06308251	0.034393137	high
18.1	0.733	-0.029240138	high	15.3	0.55	-0.060955333	0.035639323	high
18.2	0.733	-0.026298202	high	15.4	0.55	-0.058828381	0.036885432	high
18.3	0.733	-0.023357653	high	15.5	0.55	-0.056696696	0.038131462	high
18.4	0.733	-0.020418539	high	15.6	0.55	-0.054562958	0.039377415	high
18.5	0.733	-0.017480909	high	15.7	0.55	-0.052429446	0.040619441	high
18.6	0.733	-0.014544817	high	15.8	0.55	-0.050296161	0.041846413	high
18.7	0.733	-0.011610317	high	15.9	0.55	-0.048163104	0.043073309	high
18.8	0.733	-0.008677466	high	16	0.55	-0.046030273	0.044300129	high
18.9	0.733	-0.005746324	high	16.1	0.55	-0.04389767	0.045526875	high
19	0.733	-0.002816953	high	16.2	0.55	-0.041765294	0.046753544	high
19.1	0.733	0.000110581	high	16.3	0.55	-0.039633145	0.047980139	high
19.2	0.733	0.003036213	high	16.4	0.55	-0.037501223	0.049206657	high
19.3	0.733	0.00595987	high	16.5	0.55	-0.035355155	0.050433101	high
19.4	0.733	0.008881479	high	16.6	0.55	-0.033161754	0.051806756	high
19.5	0.733	0.011800963	high	16.7	0.55	-0.03096427	0.053092226	high
19.6	0.733	0.014718244	high	16.8	0.55	-0.028723065	0.054337125	high
19.7	0.733	0.017633236	high	16.9	0.55	-0.026546798	0.055581792	high
19.8	0.733	0.020545854	high	17	0.55	-0.02438428	0.056769477	high
19.9	0.733	0.023456007	high	17.1	0.55	-0.022195293	0.057932583	high
20	0.733	0.0263636	high	17.2	0.55	-0.020006547	0.059095318	high
20.1	0.733	0.029268536	high	17.3	0.55	-0.017993935	0.060287612	high
20.2	0.733	0.032170711	high	17.4	0.55	-0.015996778	0.061590352	high
20.3	0.733	0.035070019	high	17.5	0.55	-0.013923026	0.062893007	high
20.4	0.733	0.03796635	high	17.6	0.55	-0.011705141	0.064168155	high
20.5	0.733	0.040859587	high	17.7	0.55	-0.00948751	0.065394484	high
20.6	0.733	0.043749609	high	17.8	0.55	-0.007270132	0.066619757	high
20.7	0.733	0.046636292	high	17.9	0.55	-0.005052172	0.067842868	high
20.8	0.733	0.049519505	high	18	0.55	-0.002867996	0.069211047	high
20.9	0.733	0.052399111	high	18.1	0.55	-8.40E-04	0.070528974	high
21	0.733	0.055274968	high	18.2	0.55	0.001188522	0.071764671	high
21.1	0.733	0.05814693	high	18.3	0.55	0.00321647	0.07295076	high
21.2	0.733	0.061014843	high	18.4	0.55	0.005244211	0.074136779	high
21.3	0.733	0.063878547	high	18.5	0.55	0.007236362	0.075322726	high
21.4	0.733	0.066737875	high	18.6	0.55	0.009269256	0.076508603	high
21.5	0.733	0.069592655	high	18.7	0.55	0.01131723	0.077901908	high
21.6	0.733	0.072442706	high	18.8	0.55	0.013429321	0.079241728	high
21.7	0.733	0.075287841	high	18.9	0.55	0.015627856	0.080485918	high
21.8	0.733	0.078127865	high	19	0.55	0.017748874	0.08173003	high
21.9	0.733	0.080962575	high	19.1	0.55	0.019875202	0.082949887	high
22	0.733	0.08379176	high	19.2	0.55	0.022001297	0.084133366	high
22.1	0.733	0.086615199	high	19.3	0.55	0.024127156	0.085316774	high
22.2	0.733	0.089432665	high	19.4	0.55	0.026257994	0.086506965	high
22.3	0.733	0.092243921	high	19.5	0.55	0.028453908	0.087843077	high
22.4	0.733	0.095048718	high	19.6	0.55	0.030508073	0.089179096	high
22.5	0.733	0.097846799	high	19.7	0.55	0.032613312	0.0904366	high
22.6	0.733	0.100637898	high	19.8	0.55	0.034794793	0.091688658	high
22.7	0.733	0.103421737	high	19.9	0.55	0.037009674	0.092937504	high
22.8	0.733	0.106198026	high	20	0.55	0.039023432	0.0941859	high
22.9	0.733	0.108966464	high	20.1	0.55	0.041086353	0.095434215	high
23	0.733	0.111726739	high	20.2	0.55	0.043196955	0.096682449	high
23.1	0.733	0.114478527	high	20.3	0.55	0.045312957	0.097930601	high
23.2	0.733	0.117221489	high	20.4	0.55	0.047377788	0.09917867	high
23.3	0.733	0.119955274	high	20.5	0.55	0.049356927	0.100426658	high
23.4	0.733	0.122679518	high	20.6	0.55	0.051335852	0.101826694	high
23.5	0.733	0.12539384	high	20.7	0.55	0.053314563	0.103409443	high
23.6	0.733	0.128097847	high	20.8	0.55	0.055293058	0.104992038	high
23.7	0.733	0.130791128	high	20.9	0.55	0.057271334	0.106574476	high
23.8	0.733	0.133473258	high	21	0.55	0.05924939	0.107949111	high
23.9	0.733	0.136143794	high	21.1	0.55	0.061234932	0.109238422	high
24	0.733	0.138802276	high	21.2	0.55	0.063300619	0.110366167	high
24.1	0.733	0.141448225	high	21.3	0.55	0.065359975	0.111462758	high
24.2	0.733	0.144081146	high	21.4	0.55	0.067371767	0.112410806	high
24.3	0.733	0.146700522	high	21.5	0.55	0.069333242	0.113451242	high
24.4	0.733	0.149305817	high	21.6	0.55	0.071297075	0.114906929	high
24.5	0.733	0.151896475	high	21.7	0.55	0.073252806	0.116029362	high
24.6	0.733	0.154471915	high	21.8	0.55	0.075538312	0.117414822	high
24.7	0.733	0.157031538	high	21.9	0.55	0.07759809	0.118905391	high
24.8	0.733	0.159574718	high	22	0.55	0.079739739	0.120132036	high
24.9	0.733	0.162100807	high	22.1	0.55	0.08187524	0.121635618	high
25	0.733	0.164609132	high	22.2	0.55	0.083731698	0.123224395	high
25.1	0.733	0.167098992	high	22.3	0.55	0.085734708	0.124718971	high
25.2	0.733	0.169569661	high	22.4	0.55	0.087496089	0.12601902	high
25.3	0.733	0.172020384	high	22.5	0.55	0.08964337	0.127249754	high
25.4	0.733	0.174450377	high	22.6	0.55	0.091684246	0.128498076	high
25.5	0.733	0.176858826	high	22.7	0.55	0.093502541	0.130008985	high
25.6	0.733	0.179244885	high	22.8	0.55	0.095724199	0.131456813	high
25.7	0.733	0.181607677	high	22.9	0.55	0.097601561	0.133151853	high
25.8	0.733	0.183946291	high	23	0.55	0.099495621	0.134633127	high
25.9	0.733	0.18625978	high	23.1	0.55	0.101430866	0.135936226	high
26	0.733	0.188547161	high	23.2	0.55	0.103634175	0.13738094	high
26.1	0.733	0.190807415	high	23.3	0.55	0.105316197	0.138769698	high
26.2	0.733	0.193039482	high	23.4	0.55	0.107161122	0.140175573	high
26.3	0.733	0.195242263	high	23.5	0.55	0.108819061	0.141735188	high
26.4	0.733	0.197414616	high	23.6	0.55	0.110726422	0.14312268	high
26.5	0.733	0.199555356	high	23.7	0.55	0.112665455	0.144834717	high
26.6	0.733	0.201663255	high	23.8	0.55	0.114548903	0.146388748	high
26.7	0.733	0.203737034	high	23.9	0.55	0.116432392	0.147902908	high
26.8	0.733	0.205775368	high	24	0.55	0.118441007	0.149489991	high
26.9	0.733	0.207776883	high	24.1	0.55	0.120318536	0.151199278	high
27	0.733	0.209740151	high	24.2	0.55	0.12217161	0.153045492	high
27.1	0.733	0.21166369	high	24.3	0.55	0.124171659	0.154808653	high
27.2	0.733	0.213545962	high	24.4	0.55	0.125918342	0.1565054	high
27.3	0.733	0.215385372	high	24.5	0.55	0.127579775	0.158096712	high
27.4	0.733	0.217180264	high	24.6	0.55	0.129381972	0.159788437	high
27.5	0.733	0.218928919	high	24.7	0.55	0.13100678	0.161468991	high
27.6	0.733	0.220629553	high	24.8	0.55	0.132626113	0.163119287	high
27.7	0.733	0.222280318	high	24.9	0.55	0.134274832	0.164678329	high
27.8	0.733	0.223879291	high	25	0.55	0.135892614	0.16619939	high
27.9	0.733	0.225424482	high	25.1	0.55	0.137576773	0.167710715	high
28	0.733	0.226913823	high	25.2	0.55	0.139170912	0.169335212	high
28.1	0.733	0.228345169	high	25.3	0.55	0.140748741	0.171163368	high
28.2	0.733	0.229716295	high	25.4	0.55	0.142348795	0.17302919	high
28.3	0.733	0.231024892	high	25.5	0.55	0.143899905	0.174893141	high
28.4	0.733	0.232268567	high	25.6	0.55	0.145477053	0.176667413	high
28.5	0.733	0.233444833	high	25.7	0.55	0.146973707	0.17863369	high
28.6	0.733	0.234551114	high	25.8	0.55	0.148555521	0.180501096	high
28.7	0.733	0.235584735	high	25.9	0.55	0.150212903	0.182301044	high
28.8	0.733	0.236542924	high	26	0.55	0.151794096	0.183992846	high
28.9	0.733	0.237422803	high	26.1	0.55	0.153365909	0.185686345	high
29	0.733	0.238221387	high	26.2	0.55	0.15465958	0.187289989	high
29.1	0.733	0.238935583	high	26.3	0.55	0.156172445	0.189009543	high
29.2	0.733	0.239562177	high	26.4	0.55	0.157581874	0.190963093	high
29.3	0.733	0.240097842	high	26.5	0.55	0.159070414	0.192970692	high
29.4	0.733	0.240539123	high	26.6	0.55	0.160574627	0.194721682	high
29.5	0.733	0.240882438	high	26.7	0.55	0.16208493	0.196743727	high
29.6	0.733	0.241124071	high	26.8	0.55	0.163580449	0.198624574	high
29.7	0.733	0.241260171	high	26.9	0.55	0.164979862	0.200624608	high
29.8	0.733	0.241286742	high	27	0.55	0.166526776	0.202589646	high
29.9	0.733	0.24119964	high	27.1	0.55	0.168077678	0.204460174	high
30	0.733	0.240994569	high	27.2	0.55	0.16953996	0.206269014	high
30.1	0.733	0.240667072	high	27.3	0.55	0.170911194	0.20808017	high
30.2	0.733	0.24021253	high	27.4	0.55	0.17223747	0.209889159	high
30.3	0.733	0.239626151	high	27.5	0.55	0.173567895	0.211833596	high
30.4	0.733	0.238902968	high	27.6	0.55	0.174640212	0.21377502	high
30.5	0.733	0.23803783	high	27.7	0.55	0.175741206	0.215450139	high
30.6	0.733	0.237025395	high	27.8	0.55	0.17708527	0.217233789	high
30.7	0.733	0.235860126	high	27.9	0.55	0.178463248	0.219152903	high
30.8	0.733	0.234536282	high	28	0.55	0.179938139	0.221088689	high
30.9	0.733	0.23304791	high	28.1	0.55	0.181380392	0.222928554	high
31	0.733	0.231388838	high	28.2	0.55	0.182764745	0.224764147	high
31.1	0.733	0.229552668	high	28.3	0.55	0.184171476	0.226593982	high
31.2	0.733	0.227532767	high	28.4	0.55	0.185489986	0.22831937	high
31.3	0.733	0.225322257	high	28.5	0.55	0.186806373	0.229952798	high
31.4	0.733	0.222914011	high	28.6	0.55	0.188120406	0.2317199	high
31.5	0.733	0.220300638	high	28.7	0.55	0.18943183	0.233384332	high
31.6	0.733	0.217474476	high	28.8	0.55	0.190740358	0.235030268	high
31.7	0.733	0.214427585	high	28.9	0.55	0.192045674	0.236859184	high
31.8	0.733	0.211151733	high	29	0.55	0.193347424	0.238672719	high
31.9	0.733	0.207638387	high	29.1	0.55	0.194645215	0.240421813	high
32	0.733	0.203878701	high	29.2	0.55	0.195904669	0.242022794	high
32.1	0.733	0.199863509	high	29.3	0.55	0.197094762	0.243526035	high
32.2	0.733	0.195583307	high	29.4	0.55	0.198350729	0.245002175	high
32.3	0.733	0.191028246	high	29.5	0.55	0.199789449	0.246551686	high
32.4	0.733	0.186188118	high	29.6	0.55	0.200942769	0.248126654	high
32.5	0.733	0.181052343	high	29.7	0.55	0.202215645	0.249657352	high
32.6	0.733	0.175609954	high	29.8	0.55	0.203474124	0.251140694	high
32.7	0.733	0.169849587	high	29.9	0.55	0.204714015	0.252629277	high
32.8	0.733	0.163759464	high	30	0.55	0.206028111	0.253947223	high
32.9	0.733	0.157327376	high	30.1	0.55	0.207169735	0.255267236	high
33	0.733	0.150540675	high	30.2	0.55	0.20829359	0.25638806	high
33.1	0.733	0.14338625	high	30.3	0.55	0.209431034	0.257346302	high
33.2	0.733	0.135850515	high	30.4	0.55	0.210539594	0.258278574	high
33.3	0.733	0.12791939	high	30.5	0.55	0.211616587	0.259502267	high
33.4	0.733	0.119578287	high	30.6	0.55	0.212589114	0.260454099	high
33.5	0.733	0.110812086	high	30.7	0.55	0.213410619	0.26137072	high
33.6	0.733	0.101605121	high	30.8	0.55	0.214146496	0.262217889	high
33.7	0.733	0.091941158	high	30.9	0.55	0.214942911	0.262835466	high
33.8	0.733	0.081803376	high	31	0.55	0.215657702	0.263353686	high
33.9	0.733	0.071174345	high	31.1	0.55	0.21636678	0.263674012	high
34	0.733	0.060036005	high	31.2	0.55	0.217160807	0.263864271	high
34.1	0.733	0.048369642	high	31.3	0.55	0.21792746	0.263933654	high
34.2	0.733	0.036155867	high	31.4	0.55	0.218665602	0.264040992	high
34.3	0.733	0.023374591	high	31.5	0.55	0.219220313	0.263892447	high
34.4	0.733	0.010004999	high	31.6	0.55	0.219582485	0.263686551	high
34.5	0.733	-0.003974473	high	31.7	0.55	0.219784702	0.263532146	high
34.6	0.733	-0.01858617	high	31.8	0.55	0.219945345	0.263028094	high
34.7	0.733	-0.033853238	high	31.9	0.55	0.219836142	0.262793563	high
34.8	0.733	-0.04979966	high	32	0.55	0.220007555	0.261826065	high
34.9	0.733	-0.066450282	high	32.1	0.55	0.220287576	0.260608823	high
35	0.733	-0.083830844	high	32.2	0.55	0.219458939	0.259322639	high
35.1	0.733	-0.1	high	32.3	0.55	0.218976851	0.257795176	high
				32.4	0.55	0.218433136	0.256716049	high
				32.5	0.55	0.217879372	0.255134454	high
				32.6	0.55	0.216980177	0.253164432	high
				32.7	0.55	0.215330259	0.250829811	high
				32.8	0.55	0.213572512	0.248446806	high
				32.9	0.55	0.211283283	0.246024826	high
				33	0.55	0.208526544	0.242904025	high
				33.1	0.55	0.204871908	0.23973272	high
				33.2	0.55	0.20131456	0.236142437	high
				33.3	0.55	0.197321748	0.232535024	high
				33.4	0.55	0.192755613	0.228836288	high
				33.5	0.55	0.18723898	0.22482448	high
				33.6	0.55	0.180758326	0.21953292	high
				33.7	0.55	0.173955152	0.214203062	high
				33.8	0.55	0.166253566	0.209167844	high
				33.9	0.55	0.15764234	0.202823184	high
				34	0.55	0.148034454	0.1959839	high
				34.1	0.55	0.137783595	0.187625587	high
				34.2	0.55	0.127183939	0.179531012	high
				34.3	0.55	0.115012434	0.169838781	high
				34.4	0.55	0.101687149	0.159322799	high
				34.5	0.55	0.087633952	0.14795956	high
				34.6	0.55	0.072735319	0.135693608	high
				34.7	0.55	0.056454159	0.121322989	high
				34.8	0.55	0.039333126	0.105125637	high
				34.9	0.55	0.020767467	0.087921179	high
				35	0.55	-1.78E-04	0.068258324	high
				35.1	0.55	-0.022212106	0.046551765	high
				35.2	0.55	-0.045652494	0.022524798	high
				35.3	0.55	-0.070901348	-0.003953653	high
				35.4	0.55	-0.097576834	-0.033055049	high
				35.5	0.55	-0.1	-0.065555511	high
				35.6	0.55	-0.1	-0.1	high
				35.7	0.55	-0.1	-0.1	high
				35.8	0.55	-0.1	-0.1	high
				35.9	0.55	-0.1	-0.1	high
				36	0.55	-0.1	-0.1	high
				11.5	0.733	-0.1	-0.093290146	high
				11.6	0.733	-0.1	-0.091474851	high
				11.7	0.733	-0.1	-0.089595685	high
				11.8	0.733	-0.1	-0.087620873	high
				11.9	0.733	-0.1	-0.085646258	high
				12	0.733	-0.1	-0.083674294	high
				12.1	0.733	-0.1	-0.081713537	high
				12.2	0.733	-0.1	-0.079752974	high
				12.3	0.733	-0.1	-0.077792606	high
				12.4	0.733	-0.1	-0.075832432	high
				12.5	0.733	-0.1	-0.073872455	high
				12.6	0.733	-0.1	-0.071912673	high
				12.7	0.733	-0.1	-0.069953089	high
				12.8	0.733	-0.1	-0.068095252	high
				12.9	0.733	-0.1	-0.066276487	high
				13	0.733	-0.1	-0.06445789	high
				13.1	0.733	-0.1	-0.062639461	high
				13.2	0.733	-0.1	-0.060821201	high
				13.3	0.733	-0.1	-0.059003109	high
				13.4	0.733	-0.1	-0.057185187	high
				13.5	0.733	-0.1	-0.055367436	high
				13.6	0.733	-0.1	-0.053549854	high
				13.7	0.733	-0.1	-0.051732444	high
				13.8	0.733	-0.1	-0.049915206	high
				13.9	0.733	-0.1	-0.048098141	high
				14	0.733	-0.1	-0.046281249	high
				14.1	0.733	-0.1	-0.044464531	high
				14.2	0.733	-0.1	-0.042647988	high
				14.3	0.733	-0.1	-0.040833537	high
				14.4	0.733	-0.1	-0.039024452	high
				14.5	0.733	-0.1	-0.037215542	high
				14.6	0.733	-0.1	-0.03540681	high
				14.7	0.733	-0.1	-0.033598255	high
				14.8	0.733	-0.1	-0.031789878	high
				14.9	0.733	-0.1	-0.029981683	high
				15	0.733	-0.1	-0.028173668	high
				15.1	0.733	-0.1	-0.026365837	high
				15.2	0.733	-0.1	-0.024558191	high
				15.3	0.733	-0.1	-0.022750731	high
				15.4	0.733	-0.1	-0.020943458	high
				15.5	0.733	-0.1	-0.019136376	high
				15.6	0.733	-0.1	-0.017329486	high
				15.7	0.733	-0.1	-0.015522789	high
				15.8	0.733	-0.1	-0.013561993	high
				15.9	0.733	-0.1	-0.011511354	high
				16	0.733	-0.1	-0.009460986	high
				16.1	0.733	-0.1	-0.007410893	high
				16.2	0.733	-0.1	-0.00536108	high
				16.3	0.733	-0.1	-0.003311551	high
				16.4	0.733	-0.1	-0.001262311	high
				16.5	0.733	-0.1	7.87E-04	high
				16.6	0.733	-0.1	0.002834681	high
				16.7	0.733	-0.1	0.004880354	high
				16.8	0.733	-0.1	0.006834255	high
				16.9	0.733	-0.1	0.008601602	high
				17	0.733	-0.1	0.010367878	high
				17.1	0.733	-0.1	0.012353205	high
				17.2	0.733	-0.1	0.014096724	high
				17.3	0.733	-0.1	0.015837904	high
				17.4	0.733	-0.1	0.017578857	high
				17.5	0.733	-0.1	0.019479719	high
				17.6	0.733	-0.1	0.021492756	high
				17.7	0.733	-0.1	0.023330864	high
				17.8	0.733	-0.1	0.025224308	high
				17.9	0.733	-0.1	0.027264089	high
				18	0.733	-0.1	0.029303275	high
				18.1	0.733	-0.1	0.031341844	high
				18.2	0.733	-0.1	0.033378347	high
				18.3	0.733	-0.1	0.035406686	high
				18.4	0.733	-0.098586911	0.037434371	high
				18.5	0.733	-0.093965181	0.039461377	high
				18.6	0.733	-0.089350452	0.041487681	high
				18.7	0.733	-0.084742925	0.043504163	high
				18.8	0.733	-0.080424272	0.045509741	high
				18.9	0.733	-0.076342102	0.047514556	high
				19	0.733	-0.07226371	0.049518578	high
				19.1	0.733	-0.068189219	0.051521779	high
				19.2	0.733	-0.064109229	0.053524124	high
				19.3	0.733	-0.059596323	0.055525581	high
				19.4	0.733	-0.055082719	0.057536953	high
				19.5	0.733	-0.050762056	0.059566387	high
				19.6	0.733	-0.046677454	0.061594759	high
				19.7	0.733	-0.042493697	0.063622024	high
				19.8	0.733	-0.038495557	0.065648137	high
				19.9	0.733	-0.034096949	0.067751546	high
				20	0.733	-0.029840804	0.069968556	high
				20.1	0.733	-0.025689108	0.07218421	high
				20.2	0.733	-0.021543341	0.074398451	high
				20.3	0.733	-0.017403704	0.076594028	high
				20.4	0.733	-0.013270403	0.078785444	high
				20.5	0.733	-0.009143651	0.080975341	high
				20.6	0.733	-0.005023667	0.083163654	high
				20.7	0.733	-9.11E-04	0.085284659	high
				20.8	0.733	0.002742692	0.087172581	high
				20.9	0.733	0.006610516	0.089059467	high
				21	0.733	0.011394784	0.090945271	high
				21.1	0.733	0.015502097	0.092935903	high
				21.2	0.733	0.019234545	0.095166739	high
				21.3	0.733	0.023430057	0.09737576	high
				21.4	0.733	0.027386527	0.09925042	high
				21.5	0.733	0.031645575	0.100849685	high
				21.6	0.733	0.035660469	0.102894727	high
				21.7	0.733	0.039217404	0.105390661	high
				21.8	0.733	0.043427142	0.107641775	high
				21.9	0.733	0.047162436	0.109584646	high
				22	0.733	0.050704928	0.111493038	high
				22.1	0.733	0.054573007	0.113425445	high
				22.2	0.733	0.058312336	0.115405652	high
				22.3	0.733	0.061643801	0.117679404	high
				22.4	0.733	0.065063469	0.119992943	high
				22.5	0.733	0.068126989	0.122118071	high
				22.6	0.733	0.071569076	0.123972441	high
				22.7	0.733	0.075431846	0.126116982	high
				22.8	0.733	0.078718928	0.128304587	high
				22.9	0.733	0.08167753	0.130653615	high
				23	0.733	0.084949706	0.132977693	high
				23.1	0.733	0.088698644	0.135397091	high
				23.2	0.733	0.091923449	0.137561175	high
				23.3	0.733	0.094497547	0.139994278	high
				23.4	0.733	0.097065928	0.142692782	high
				23.5	0.733	0.099679036	0.145409149	high
				23.6	0.733	0.102848549	0.148047614	high
				23.7	0.733	0.105379243	0.150886172	high
				23.8	0.733	0.108022592	0.153750262	high
				23.9	0.733	0.111034736	0.156729168	high
				24	0.733	0.114228393	0.159423289	high
				24.1	0.733	0.117082694	0.162054995	high
				24.2	0.733	0.119584477	0.165244369	high
				24.3	0.733	0.122120003	0.168115165	high
				24.4	0.733	0.124833317	0.170832887	high
				24.5	0.733	0.127739855	0.173576902	high
				24.6	0.733	0.130327018	0.176638064	high
				24.7	0.733	0.132963462	0.179462103	high
				24.8	0.733	0.135629603	0.182489495	high
				24.9	0.733	0.138278613	0.185086124	high
				25	0.733	0.140567725	0.187935838	high
				25.1	0.733	0.143099234	0.190797702	high
				25.2	0.733	0.144940515	0.193557524	high
				25.3	0.733	0.147157104	0.196365547	high
				25.4	0.733	0.149211262	0.199130942	high
				25.5	0.733	0.151605156	0.20194447	high
				25.6	0.733	0.153638003	0.204724001	high
				25.7	0.733	0.155654101	0.207087047	high
				25.8	0.733	0.157727785	0.210039059	high
				25.9	0.733	0.159674585	0.213030183	high
				26	0.733	0.161709439	0.215509166	high
				26.1	0.733	0.163559092	0.218117571	high
				26.2	0.733	0.165709491	0.220634731	high
				26.3	0.733	0.167571967	0.223063309	high
				26.4	0.733	0.169396434	0.22542786	high
				26.5	0.733	0.171312381	0.227708166	high
				26.6	0.733	0.173487139	0.229994489	high
				26.7	0.733	0.175332883	0.232191616	high
				26.8	0.733	0.177027078	0.234406048	high
				26.9	0.733	0.178756276	0.236737378	high
				27	0.733	0.180175034	0.239001804	high
				27.1	0.733	0.181644592	0.241259109	high
				27.2	0.733	0.183256903	0.243384068	high
				27.3	0.733	0.184839504	0.245473682	high
				27.4	0.733	0.186451413	0.247401543	high
				27.5	0.733	0.187812826	0.249265413	high
				27.6	0.733	0.189117876	0.251217457	high
				27.7	0.733	0.190341867	0.252775119	high
				27.8	0.733	0.191795278	0.254594987	high
				27.9	0.733	0.193531083	0.256142232	high
				28	0.733	0.194908134	0.257788332	high
				28.1	0.733	0.19613678	0.259406296	high
				28.2	0.733	0.197365662	0.260762722	high
				28.3	0.733	0.198560809	0.262038962	high
				28.4	0.733	0.199727036	0.263221537	high
				28.5	0.733	0.200848962	0.264314569	high
				28.6	0.733	0.201931177	0.265318951	high
				28.7	0.733	0.2029154	0.266405431	high
				28.8	0.733	0.203715207	0.267257923	high
				28.9	0.733	0.204695301	0.26823919	high
				29	0.733	0.2056026	0.268798136	high
				29.1	0.733	0.206327059	0.269189279	high
				29.2	0.733	0.206888295	0.269448512	high
				29.3	0.733	0.207521528	0.269592364	high
				29.4	0.733	0.208103416	0.269568259	high
				29.5	0.733	0.208712217	0.269595326	high
				29.6	0.733	0.209290553	0.269525888	high
				29.7	0.733	0.209790733	0.269114382	high
				29.8	0.733	0.210205338	0.268769338	high
				29.9	0.733	0.210537955	0.268109464	high
				30	0.733	0.210784642	0.267739331	high
				30.1	0.733	0.210941269	0.267091308	high
				30.2	0.733	0.210753118	0.266534254	high
				30.3	0.733	0.210163274	0.265801484	high
				30.4	0.733	0.20946744	0.26483264	high
				30.5	0.733	0.20904505	0.263787711	high
				30.6	0.733	0.208728676	0.262440743	high
				30.7	0.733	0.208100081	0.260779334	high
				30.8	0.733	0.207271665	0.258731594	high
				30.9	0.733	0.206366118	0.256989139	high
				31	0.733	0.205474689	0.255265708	high
				31.1	0.733	0.204402102	0.252820984	high
				31.2	0.733	0.202886863	0.250685479	high
				31.3	0.733	0.201128893	0.247954154	high
				31.4	0.733	0.199029642	0.24538401	high
				31.5	0.733	0.196707891	0.242974483	high
				31.6	0.733	0.194344093	0.239936252	high
				31.7	0.733	0.191555385	0.236544485	high
				31.8	0.733	0.18826638	0.233035968	high
				31.9	0.733	0.184962778	0.229441373	high
				32	0.733	0.181053508	0.225461471	high
				32.1	0.733	0.177237993	0.221661863	high
				32.2	0.733	0.173018341	0.217486705	high
				32.3	0.733	0.168563452	0.212746015	high
				32.4	0.733	0.163861252	0.207784748	high
				32.5	0.733	0.158693705	0.202199409	high
				32.6	0.733	0.153351684	0.196613516	high
				32.7	0.733	0.147335379	0.190942923	high
				32.8	0.733	0.141072998	0.184560712	high
				32.9	0.733	0.134132781	0.178358313	high
				33	0.733	0.12759425	0.17159866	high
				33.1	0.733	0.120393318	0.164893715	high
				33.2	0.733	0.112644667	0.157915847	high
				33.3	0.733	0.104561574	0.150359553	high
				33.4	0.733	0.096036817	0.14248642	high
				33.5	0.733	0.087282787	0.134314817	high
				33.6	0.733	0.078043943	0.125683454	high
				33.7	0.733	0.067804736	0.116425353	high
				33.8	0.733	0.05684358	0.106773644	high
				33.9	0.733	0.045896949	0.096682433	high
				34	0.733	0.034948929	0.086018451	high
				34.1	0.733	0.023030325	0.074777961	high
				34.2	0.733	0.010455577	0.062878962	high
				34.3	0.733	-0.002570463	0.050161097	high
				34.4	0.733	-0.016077505	0.037108449	high
				34.5	0.733	-0.030074892	0.023587309	high
				34.6	0.733	-0.044521662	0.009308311	high
				34.7	0.733	-0.059398595	-0.006297456	high
				34.8	0.733	-0.07504104	-0.022433113	high
				34.9	0.733	-0.091018947	-0.039407018	high
				35	0.733	-0.1	-0.057281096	high
				35.1	0.733	-0.1	-0.076054384	high
				35.2	0.733	-0.1	-0.095223451	high
				35.3	0.733	-0.1	-0.1	high
				35.4	0.733	-0.1	-0.1	high
				35.5	0.733	-0.1	-0.1	high
				35.6	0.733	-0.1	-0.1	high
				35.7	0.733	-0.1	-0.1	high
				35.8	0.733	-0.1	-0.1	high
				35.9	0.733	-0.1	-0.1	high
				36	0.733	-0.1	-0.1	high
